# Supplementary material for: Perceived risk and perceptions of COVID-19 vaccine: A survey among general public in Pakistan
Source: PLoS One. 2022 Mar 24;17(3):e0266028. doi: 10.1371/journal.pone.0266028 (PMC8947088; doi:10.1371/journal.pone.0266028)
Supplement: S1 Data — (CSV) [file pone.0266028.s001.csv]

Participant ID	Gender	Age (in years)	Permanent Residence/ Place of Birth (Province)	Education	Work Status	Are You essential frontline worker/Occupation/Are you in an interactive profession? If Yes, then which of the following are you?		Have you been vaccinated?	If Yes, then which of the following have you received?	Have you been previously infected with COVID-19 disease	Have you travelled before taking vaccination	If yes, how many times did you travel	Here is the list of medical conditions known to aggravate the COVID-19 illness. Select if you suffer from any condition mentioned below:	Did You experience any symptoms or illness after vaccination:	On area of injection:	Pain	Swelling	Redness	In whole body:	Sore throat	Headache	Asthenia	Tiredness	Muscle pain	Chills	Fever	Vomit/nausea	Stomach upset	Vertigo	Body weakness	Anxiety/depression	Restlessness	Dry Throat	In whole body (quite rare):		depression	anxiety	changes in mood	rash	breathing problem	hair loss	CVD	Sleep Disturbance	Concentration Loss	If you suffer from any illness known to aggravate after COVID-19 (asthma, hypertension, diabetes etc) than did vaccination affected your illness:	If your illness aggravated after vaccination than specify rate of increase of signs & symptoms		Specify which dose of vaccine caused more severe symptoms:	How many days later you completely recovered from the symptoms?
VAC001	Male	27	Punjab	Master's Degree	Employed	Veterinarian	Phase 1b	Yes	Both	Don't Know	No		None	No	None	0	0	0	None	0	0	0	0	0	0	0	0	0	0	0	0	0	0	None	None	0	0	0	0	0	0	0	0	0	Completely Healthy			None of them
VAC002	Male	30	Punjab	Intermediate (FA/FSC/ICOM...etc)	Own a business	Business	Phase 1c	Yes	First dose of vaccine	Yes	Yes, outside the country	Once	None	Yes	Yes	1	0	0	Yes	0	0	1	0	0	0	1	0	0	0	1	0	0	0	Yes	Psychiatric	1	1	1	0	0	0	0	0	0	No it wasn’t effected at all	None		First dose	More than a month
VAC003	Male	23	Punjab	Bachelor's Degree	Student	Physician	Phase 1a	Yes	First dose of vaccine	Yes	Yes, within the country	Twice	None	No	None	0	0	0	None	0	0	0	0	0	0	0	0	0	0	0	0	0	0	None	None	0	0	0	0	0	0	0	0	0	Completely Healthy			None of them
VAC004	Male	31	Punjab	Intermediate (FA/FSC/ICOM...etc)	Own a business	Technician	Phase 1c	Yes	First dose of vaccine	Yes	Yes, outside the country	Once	None	Yes	None	0	0	0	Yes	0	0	1	1	0	0	0	0	0	0	1	0	0	0	Yes	Psychiatric	1	1	1	0	0	0	0	0	0	No it wasn’t effected at all	None		First dose	More than a month
VAC005	Male	58	Punjab	Matriculation/Matric	Employed	Technician	Phase 1c	Yes	Both	No	Yes, outside the country	Twice	None	Yes	Yes	1	0	0	Yes	0	0	1	0	0	0	0	0	0	0	1	0	0	0	Yes	Cardiovascular	0	0	0	0	0	0	1	0	0	No it wasn’t effected at all	None		Both	More than a month
VAC006	Female	25	Punjab	Bachelor's Degree	Student	Medical Student	Phase 1b	Yes	First dose of vaccine	Don't Know	Yes, within the country	More than two times	None	No	None	0	0	0	None	0	0	0	0	0	0	0	0	0	0	0	0	0	0	None	None	0	0	0	0	0	0	0	0	0	Completely Healthy			None of them
VAC007	Male	21	Punjab	Intermediate (FA/FSC/ICOM...etc)	Student	Physician	Phase 1a	Yes	Both	No	Yes, within the country	More than two times	None	No	None	0	0	0	None	0	0	0	0	0	0	0	0	0	0	0	0	0	0	None	None	0	0	0	0	0	0	0	0	0	Completely Healthy			None of them
VAC008	Male	24	Punjab	Bachelor's Degree	Student	Medical student	Phase 1b	Yes	Both	No	Yes, within the country	More than two times	None	No	None	0	0	0	None	0	0	0	0	0	0	0	0	0	0	0	0	0	0	None	None	0	0	0	0	0	0	0	0	0	Completely Healthy			First dose	1 week
VAC009	Female	66	Punjab	Matriculation/Matric	Housewife	No	Phase 1c	Yes	First dose of vaccine	No	No		None	No	None	0	0	0	None	0	0	0	0	0	0	0	0	0	0	0	0	0	0	None	None	0	0	0	0	0	0	0	0	0	Completely Healthy			None of them
VAC010	Male	60	Punjab	Diploma	Own a business	Technician	Phase 1c	Yes	Both	No	No		None	No	None	0	0	0	None	0	0	0	0	0	0	0	0	0	0	0	0	0	0	None	None	0	0	0	0	0	0	0	0	0	Completely Healthy			None of them
VAC011	Male	75	Punjab	Diploma	Unemployed	No	Phase 1c	Yes	Both	No	No		None	No	None	0	0	0	None	0	0	0	0	0	0	0	0	0	0	0	0	0	0	None	None	0	0	0	0	0	0	0	0	0	Completely Healthy			None of them
VAC012	Female	25	Punjab	Bachelor's Degree	Student	Medical student	Phase 1b	Yes	First dose of vaccine	Don't Know	Yes, within the country	More than two times	None	No	None	0	0	0	None	0	0	0	0	0	0	0	0	0	0	0	0	0	0	None	None	0	0	0	0	0	0	0	0	0	Completely Healthy			None of them
VAC013	Male	35	Punjab	Doctorate	Employed	Veterinarian	Phase 1b	Yes	Both	Yes	No		None	Yes	None	0	0	0	Yes	0	0	1	1	0	0	0	0	0	0	0	0	0	0	Yes	Psychiatric	1	1	1	0	0	0	0	0	0	No it wasn’t effected at all	None		First dose	1 week
VAC014	Male	63	Sindh	Intermediate (FA/FSC/ICOM...etc)	Employed	Driver	Phase 1b	Yes	Both	No	Yes, within the country	Once	arthritis	Yes	None	0	0	0	Yes	0	0	1	1	0	0	0	0	0	0	1	0	0	0	Yes	Dermatologic	0	0	0	1	0	1	0	0	0	No it wasn’t effected at all	None		First dose	1 week
VAC015	Female	45	Sindh	Matriculation/Matric	Unemployed	Academician/ Teacher	Phase 1b	Yes	Both	No	Yes, within the country	Once	none	No	None	0	0	0	None	0	0	0	0	0	0	0	0	0	0	0	0	0	0	None	None	0	0	0	0	0	0	0	0	0	Completely Healthy			First dose	1 week
VAC016	Male	60	Gilgit-Baltistan (GB)	Diploma	Employed	Police officer	Phase 1b	Yes	First dose of vaccine	No	No		None	No	None	0	0	0	None	0	0	0	0	0	0	0	0	0	0	0	0	0	0	None	None	0	0	0	0	0	0	0	0	0	Completely Healthy			None of them
VAC017	Female	58	Islamabad	Bachelor's Degree	Employed	Pharmacist	Phase 1a	Yes	Both	Don't Know	No		Diabetes	Yes	Yes	0	1	1	Yes	1	0	1	1	1	0	0	0	1	0	0	0	0	0	Yes	Dermatologic	0	0	0	1	0	1	0	0	0	Yes illness increased after initial vaccine dose	Less than 10%	Less than 50%	First dose	1 week
VAC018	Female	72	Islamabad	Matriculation/Matric	Unemployed	No	Phase 1c	Yes	Both	No	Yes, within the country	Once	Diabetes, Obesity, spinal cord problem	Yes	Yes	1	1	1	Yes	1	0	1	1	1	0	0	0	1	0	1	0	0	0	Yes	Psychiatric	1	1	1	0	0	0	0	0	0	Yes illness increased after initial vaccine dose	Less than 10%	Less than 50%	First dose	1 week
VAC019	Male	59	Sindh	Bachelor's Degree	Employed	Business	Phase 1c	Yes	First dose of vaccine	No	No		None	No	None	0	0	0	None	0	0	0	0	0	0	0	0	0	0	0	0	0	0	None	None	0	0	0	0	0	0	0	0	0	Completely Healthy			First dose	1 week
VAC020	Male	45	Sindh	Diploma	Unemployed	Academician/ Teacher	Phase 1b	Yes	Both	No	No		None	No	None	0	0	0	None	0	0	0	0	0	0	0	0	0	0	0	0	0	0	None	None	0	0	0	0	0	0	0	0	0	Completely Healthy			None of them
VAC021	Male	38	Khyber Pakhtunkhwa (KPK)	Master's Degree	Employed	Pharmacist	Phase 1a	Yes	First dose of vaccine	No	No		None	No	None	0	0	0	None	0	0	0	0	0	0	0	0	0	0	0	0	0	0	None	None	0	0	0	0	0	0	0	0	0	Completely Healthy			None of them
VAC022	Male	63	Khyber Pakhtunkhwa (KPK)	Doctorate	Employed	Physician	Phase 1a	Yes	Both	No	No		Hypertension or High Blood Pressure, Diabetes, joint pain	No	None	0	0	0	None	0	0	0	0	0	0	0	0	0	0	0	0	0	0	None	None	0	0	0	0	0	0	0	0	0	Completely Healthy			None of them
VAC023	Male	65	Gilgit-Baltistan (GB)	Bachelor's Degree	Employed	Police officer	Phase 1b	Yes	Both	Yes	No		Hypertension or High Blood Pressure, Diabetes	No	None	0	0	0	None	0	0	0	0	0	0	0	0	0	0	0	0	0	0	None	None	0	0	0	0	0	0	0	0	0	Completely Healthy			None of them
VAC024	Male	68	Sindh	Bachelor's Degree	Employed	Business	Phase 1c	Yes	Both	No	No		Hypertension or High Blood Pressure	No	None	0	0	0	None	0	0	0	0	0	0	0	0	0	0	0	0	0	0	None	None	0	0	0	0	0	0	0	0	0	Completely Healthy			None of them
VAC025	Male	60	Punjab	Bachelor's Degree	Employed	Food supplier	Phase 1b	Yes	Both	No	No		None	No	None	0	0	0	None	0	0	0	0	0	0	0	0	0	0	0	0	0	0	None	None	0	0	0	0	0	0	0	0	0	Completely Healthy			None of them
VAC026	Male	59	Punjab	Diploma	Employed	Banker	Phase 1b	Yes	Both	No	No		None	Yes	Yes	1	1	0	Yes	0	0	1	0	1	0	0	0	0	0	1	0	0	0	Yes	Dermatologic	0	0	0	1	0	1	0	0	0	Yes illness increased after initial vaccine dose	Less than 10%	Less than 50%	First dose	1 week
VAC027	Female	61	Punjab	Intermediate (FA/FSC/ICOM...etc)	Employed	Academician/ Teacher	Phase 1b	Yes	Both	No	No		None	Yes	Yes	1	1	0	Yes	1	0	1	1	1	0	0	0	0	0	0	0	0	0	Yes	Dermatologic	0	0	0	1	0	1	0	0	0	Yes illness increased after initial vaccine dose	Less than 10%	Less than 50%	First dose	1 week
VAC028	Male	66	Punjab	Bachelor's Degree	Employed	Pharmacist	Phase 1a	Yes	First dose of vaccine	No	No		None	No	None	0	0	0	None	0	0	0	0	0	0	0	0	0	0	0	0	0	0	None	None	0	0	0	0	0	0	0	0	0	Completely Healthy			None of them
VAC029	Male	55	Khyber Pakhtunkhwa (KPK)	Bachelor's Degree	Employed	Food supplier	Phase 1b	Yes	First dose of vaccine	No	No		None	No	None	0	0	0	None	0	0	0	0	0	0	0	0	0	0	0	0	0	0	None	None	0	0	0	0	0	0	0	0	0	Completely Healthy			None of them
VAC030	Male	21	Punjab	Bachelor's Degree	Student	Physician	Phase 1a	Yes	Both	No	Yes, within the country	More than two times	None	No	None	0	0	0	None	0	0	0	0	0	0	0	0	0	0	0	0	0	0	None	None	0	0	0	0	0	0	0	0	0	Completely Healthy			None of them
VAC031	Female	67	Punjab	Doctorate	Retired	Academician/ Teacher	Phase 1b	Yes	Both	No	No		None	No	None	0	0	0	None	0	0	0	0	0	0	0	0	0	0	0	0	0	0	None	None	0	0	0	0	0	0	0	0	0	Completely Healthy			None of them
VAC032	Male	64	Punjab	Bachelor's Degree	Retired	Academician/ Teacher	Phase 1b	Yes	First dose of vaccine	Don't Know	Yes, within the country	Twice	Hypertension or High Blood Pressure, Arthritis	No	None	0	0	0	None	0	0	0	0	0	0	0	0	0	0	0	0	0	0	None	None	0	0	0	0	0	0	0	0	0	Completely Healthy			None of them
VAC033	Male	67	Punjab	Bachelor's Degree	Retired	Academician/ Teacher	Phase 1b	Yes	First dose of vaccine	No	Yes, within the country	Twice	Hypertension or High Blood Pressure, Diabetes, Obesity, Dust allergy	No	None	0	0	0	None	0	0	0	0	0	0	0	0	0	0	0	0	0	0	None	None	0	0	0	0	0	0	0	0	0	Completely Healthy			None of them
VAC034	Male	67	Punjab	Bachelor's Degree	Retired	Academician/ Teacher	Phase 1b	Yes	First dose of vaccine	No	Yes, within the country	Twice	Hypertension or High Blood Pressure, Diabetes, Obesity, Dust allergy	No	None	0	0	0	None	0	0	0	0	0	0	0	0	0	0	0	0	0	0	None	None	0	0	0	0	0	0	0	0	0	Completely Healthy			None of them
VAC035	Male	67	Punjab	Bachelor's Degree	Retired	Academician/ Teacher	Phase 1b	Yes	First dose of vaccine	No	Yes, within the country	Twice	Hypertension or High Blood Pressure, Diabetes, Obesity, Dust allergy	No	None	0	0	0	None	0	0	0	0	0	0	0	0	0	0	0	0	0	0	None	None	0	0	0	0	0	0	0	0	0	Completely Healthy			None of them
VAC036	Male	23	Punjab	Bachelor's Degree	Student	Physician	Phase 1a	Yes	First dose of vaccine	No	Yes, within the country	More than two times	Diabetes	No	None	0	0	0	None	0	0	0	0	0	0	0	0	0	0	0	0	0	0	None	None	0	0	0	0	0	0	0	0	0	Completely Healthy			None of them
VAC037	Female	25	Punjab	Bachelor's Degree	Employed	Pharmacist	Phase 1a	Yes	Both	No	Yes, within the country	Once	None	No	None	0	0	0	None	0	0	0	0	0	0	0	0	0	0	0	0	0	0	None	None	0	0	0	0	0	0	0	0	0	Completely Healthy			None of them
VAC038	Male	23	Punjab	Bachelor's Degree	Student	Physician	Phase 1a	Yes	Both	No	No		None, Smoker	No	None	0	0	0	None	0	0	0	0	0	0	0	0	0	0	0	0	0	0	None	None	0	0	0	0	0	0	0	0	0	Completely Healthy			None of them
VAC039	Male	32	Punjab	Master's Degree	Employed	Medical Technologist	Phase 1a	Yes	Both	No	Yes, within the country	More than two times	None	No	None	0	0	0	None	0	0	0	0	0	0	0	0	0	0	0	0	0	0	None	None	0	0	0	0	0	0	0	0	0	Completely Healthy			None of them
VAC040	Female	27	Punjab	Master's Degree	Employed	Medical Technologist	Phase 1a	Yes	Both	No	No		None	No	None	0	0	0	None	0	0	0	0	0	0	0	0	0	0	0	0	0	0	None	None	0	0	0	0	0	0	0	0	0	Completely Healthy			First dose	1 week
VAC041	Male	33	Punjab	Doctorate	Employed	Veterinarian	Phase 1b	Yes	Both	No	Yes, within the country	More than two times	None	Yes	None	0	0	0	Yes	1	0	1	1	0	0	0	0	0	0	0	0	0	0	None	None	0	0	0	0	0	0	0	0	0	No it wasn’t effected at all	None		Second dose	1 week
VAC042	Male	26	Punjab	Bachelor's Degree	Employed	Physician	Phase 1a	Yes	Both	No	Yes, within the country	More than two times	Smoker	No	None	0	0	0	None	0	0	0	0	0	0	0	0	0	0	0	0	0	0	None	None	0	0	0	0	0	0	0	0	0	Completely Healthy			None of them
VAC043	Male	41	Punjab	Doctorate	Employed	Academician/ Teacher	Phase 1b	Yes	Both	Don't Know	Yes, within the country	More than two times	None	No	None	0	0	0	None	0	0	0	0	0	0	0	0	0	0	0	0	0	0	None	None	0	0	0	0	0	0	0	0	0	Completely Healthy			None of them
VAC044	Male	33	Punjab	Doctorate	Employed	Physician	Phase 1a	Yes	Both	Yes	No		Obesity	No	None	0	0	0	None	0	0	0	0	0	0	0	0	0	0	0	0	0	0	None	None	0	0	0	0	0	0	0	0	0	Completely Healthy			None of them
VAC045	Female	25	Punjab	Master's Degree	Employed	Medical Technologist	Phase 1a	Yes	Both	No	Yes, within the country	More than two times	Headache	No	None	0	0	0	None	0	0	0	0	0	0	0	0	0	0	0	0	0	0	None	None	0	0	0	0	0	0	0	0	0	Completely Healthy			First dose	1 week
VAC046	Female	25	Punjab	Bachelor's Degree	Employed	Medical Technologist	Phase 1a	Yes	First dose of vaccine	Don't Know	No		None	Yes	Yes	1	0	0	Yes	1	0	1	1	0	0	0	0	0	0	1	0	0	0	None	None	0	0	0	0	0	0	0	0	0	No it wasn’t effected at all	None		None of them
VAC047	Male	40	Punjab	Bachelor's Degree	Employed	Physician	Phase 1a	Yes	Both	Don't Know	No		None	No	None	0	0	0	None	0	0	0	0	0	0	0	0	0	0	0	0	0	0	None	None	0	0	0	0	0	0	0	0	0	Completely Healthy			None of them
VAC048	Female	28	Punjab	Bachelor's Degree	Employed	Medical Technologist	Phase 1a	Yes	Both	No	No		None	No	None	0	0	0	None	0	0	0	0	0	0	0	0	0	0	0	0	0	0	None	None	0	0	0	0	0	0	0	0	0	Completely Healthy			Second dose	1 week
VAC049	Male	27	Punjab	Doctorate	Employed	Physician	Phase 1a	Yes	Both	Don't Know	Yes, within the country	More than two times	None	Yes	Yes	1	0	0	Yes	0	0	1	1	1	0	0	0	0	1	0	0	0	0	Yes	Psychiatric	1	1	1	0	0	0	0	0	0	No it wasn’t effected at all	None		None of them
VAC050	Female	30	Punjab	Doctorate	Student	Academician/ Teacher	Phase 1b	Yes	Both	No	Yes, both within and outside country	Once	None	Yes	Yes	1	0	0	Yes	0	0	1	1	0	0	0	0	0	0	1	0	0	0	None	None	0	0	0	0	0	0	0	0	0	No it wasn’t effected at all	None		Second dose	1 week
VAC051	Male	33	Punjab	Doctorate	Employed	Veterinarian	Phase 1b	Yes	Both	No	No		None	No	None	0	0	0	None	0	0	0	0	0	0	0	0	0	0	0	0	0	0	None	None	0	0	0	0	0	0	0	0	0	Completely Healthy			None of them
VAC052	Male	36	Punjab	Doctorate	Employed	Academician/ Teacher	Phase 1b	Yes	Both	Don't Know	Yes, within the country	More than two times	None	Yes	Yes	1	0	0	Yes	1	0	1	1	0	0	1	0	0	0	0	0	0	0	Yes	Psychiatric	1	1	1	0	0	0	0	0	0	No it wasn’t effected at all	None		First dose	1 week
VAC053	Male	32	Punjab	Doctorate	Employed	Academician/ Teacher	Phase 1b	Yes	Both	Yes	Yes, within the country	More than two times	None	Yes	Yes	1	0	1	Yes	1	1	1	0	0	0	0	0	0	1	1	0	0	0	Yes	Psychiatric	1	1	1	0	0	0	0	0	0	No it wasn’t effected at all	None		First dose	1 week
VAC054	Male	36	Punjab	Intermediate (FA/FSC/ICOM...etc)	Employed	Medical Technologist	Phase 1a	Yes	Both	Yes	Yes, within the country	More than two times	Hypertension or High Blood Pressure	Yes	Yes	1	0	0	Yes	1	0	1	1	0	0	1	0	0	0	0	1	0	0	Yes	Psychiatric	1	1	1	0	0	0	0	0	0	Yes illness increased after initial vaccine dose	Less than 10%	Less than 50%	First dose	1 week
VAC055	Male	37	Punjab	Intermediate (FA/FSC/ICOM...etc)	Employed	Medical Technologist	Phase 1a	Yes	Both	Yes	Yes, within the country	More than two times	Hypertension or High Blood Pressure	Yes	Yes	1	0	1	Yes	1	0	1	1	0	0	1	0	0	1	0	0	0	0	Yes	Psychiatric	1	1	1	0	0	0	0	0	0	Yes illness increased after initial vaccine dose	Less than 10%	Less than 50%	First dose	1 week
VAC056	Male	33	Punjab	Doctorate	Employed	Physician	Phase 1a	Yes	Both	Yes	No		Obesity	No	None	0	0	0	None	0	0	0	0	0	0	0	0	0	0	0	0	0	0	None	None	0	0	0	0	0	0	0	0	0	Completely Healthy			None of them
VAC057	Male	28	Punjab	Bachelor's Degree	Unemployed	Physician	Phase 1a	Yes	First dose of vaccine	Yes	No		None	Yes	Yes	0	0	1	Yes	0	1	0	0	0	0	0	0	0	0	0	0	0	0	Yes	Cardiovascular	0	0	0	0	0	0	1	0	0	No it wasn’t effected at all	None		None of them
VAC058	Male	26	Punjab	Bachelor's Degree	Employed	Physician	Phase 1a	Yes	Both	No	Yes, within the country	More than two times	None	No	None	0	0	0	None	0	0	0	0	0	0	0	0	0	0	0	0	0	0	None	None	0	0	0	0	0	0	0	0	0	Completely Healthy			None of them
VAC059	Female	23	Punjab	Bachelor's Degree	Student	No	Phase 1c	Yes	First dose of vaccine	No	No		None	No	None	0	0	0	None	0	0	0	0	0	0	0	0	0	0	0	0	0	0	None	None	0	0	0	0	0	0	0	0	0	No it wasn’t effected at all	None		None of them
VAC060	Male	32	Punjab	Bachelor's Degree	Employed	Veterinarian	Phase 1b	Yes	Both	No	Yes, within the country	More than two times	None	No	None	0	0	0	None	0	0	0	0	0	0	0	0	0	0	0	0	0	0	None	None	0	0	0	0	0	0	0	0	0	Completely Healthy			None of them
VAC061	Female	65	Punjab	Under matriculation	Housewife	No	Phase 1c	Yes	Both	Don't Know	No		Hypertension or High Blood Pressure, Diabetes	No	None	0	0	0	None	0	0	0	0	0	0	0	0	0	0	0	0	0	0	None	None	0	0	0	0	0	0	0	0	0	Completely Healthy			None of them
VAC062	Female	59	Punjab	Matriculation/Matric	Unemployed	Nurse	Phase 1a	Yes	First dose of vaccine	No	Yes, within the country	More than two times	Hypertension or High Blood Pressure, Diabetes	No	None	0	0	0	None	0	0	0	0	0	0	0	0	0	0	0	0	0	0	None	None	0	0	0	0	0	0	0	0	0	Completely Healthy			None of them
VAC063	Male	40	Sindh	Master's Degree	Own a business	Banker	Phase 1b	Yes	Both	Yes	No		None	No	None	0	0	0	None	0	0	0	0	0	0	0	0	0	0	0	0	0	0	None	None	0	0	0	0	0	0	0	0	0	Completely Healthy			Second dose	1 week
VAC064	Female	27	Punjab	Doctorate	Employed	Physician	Phase 1a	Yes	First dose of vaccine	Don't Know	No		None	Yes	Yes	1	0	0	Yes	1	1	1	1	1	1	1	0	0	0	1	0	0	0	Yes	Psychiatric	1	1	1	0	0	0	0	0	0	No it wasn’t effected at all	None		First dose	2 weeks
VAC065	Male	23	Punjab	Doctorate	Student	Medical student	Phase 1b	Yes	Both	No	No		None	No	None	0	0	0	None	0	0	0	0	0	0	0	0	0	0	0	0	0	0	None	None	0	0	0	0	0	0	0	0	0	Completely Healthy			None of them
VAC066	Male	22	Punjab	Bachelor's Degree	Student	Medical student	Phase 1b	Yes	First dose of vaccine	No	No		Hypertension or High Blood Pressure	No	None	0	0	0	None	0	0	0	0	0	0	0	0	0	0	0	0	0	0	None	None	0	0	0	0	0	0	0	0	0	Completely Healthy			None of them
VAC067	Male	65	Punjab	Under matriculation	Unemployed	No	Phase 1c	Yes	First dose of vaccine	Don't Know	No		Asthma, Arthritis	Yes	Yes	1	0	0	Yes	0	1	1	0	1	0	1	0	0	1	1	0	0	0	Yes	Respiratory	0	0	0	0	1	0	0	0	0	Yes illness increased after initial vaccine dose	More than 90%	More than 50%	First dose	More than a month
VAC068	Male	29	Khyber Pakhtunkhwa (KPK)	Bachelor's Degree	Employed	Business	Phase 1c	Yes	Both	No	Yes, within the country	More than two times	None	No	None	0	0	0	None	0	0	0	0	0	0	0	0	0	0	0	0	0	0	None	None	0	0	0	0	0	0	0	0	0	Completely Healthy			None of them
VAC069	Female	64	Sindh	Bachelor's Degree	Housewife	No	Phase 1c	Yes	First dose of vaccine	No	No		Hypertension or High Blood Pressure, Diabetes	No	None	0	0	0	None	0	0	0	0	0	0	0	0	0	0	0	0	0	0	None	None	0	0	0	0	0	0	0	0	0	Completely Healthy			None of them
VAC070	Male	35	Sindh	Doctorate	Own a business	Physician	Phase 1a	Yes	First dose of vaccine	Yes	Yes, within the country	Once	Hypertension or High Blood Pressure, Diabetes, Obesity, Smoker	No	None	0	0	0	None	0	0	0	0	0	0	0	0	0	0	0	0	0	0	None	None	0	0	0	0	0	0	0	0	0	Completely Healthy			None of them
VAC071	Male	38	Sindh	Master's Degree	Employed	Pharmacist	Phase 1a	Yes	Both	Don't Know	No		None	No	None	0	0	0	None	0	0	0	0	0	0	0	0	0	0	0	0	0	0	None	None	0	0	0	0	0	0	0	0	0	Completely Healthy			None of them
VAC072	Male	29	Punjab	Doctorate	Employed	Physician	Phase 1a	Yes	Both	Yes	Yes, outside the country	Once	None	Yes	Yes	1	0	1	Yes	0	0	0	0	1	0	1	0	0	0	0	0	0	0	None	None	0	0	0	0	0	0	0	0	0	No it wasn’t effected at all	None		Second dose	1 week
VAC073	Female	23	Punjab	Intermediate (FA/FSC/ICOM...etc)	Employed	Nurse	Phase 1a	Yes	Both	No	No		None	No	None	0	0	0	None	0	0	0	0	0	0	0	0	0	0	0	0	0	0	None	None	0	0	0	0	0	0	0	0	0	Completely Healthy			None of them
VAC074	Male	61	Sindh	Under matriculation	Retired	Distributor	Phase 1b	Yes	Both	No	No		Hypertension or High Blood Pressure, Diabetes, Joint pain	No	None	0	0	0	None	0	0	0	0	0	0	0	0	0	0	0	0	0	0	None	None	0	0	0	0	0	0	0	0	0	Completely Healthy			None of them
VAC075	Male	39	Islamabad	Master's Degree	Employed	Pharmacist	Phase 1a	Yes	Both	Yes	Yes, within the country	Twice	Hypertension or High Blood Pressure, Smoker	No	None	0	0	0	None	0	0	0	0	0	0	0	0	0	0	0	0	0	0	None	None	0	0	0	0	0	0	0	0	0	Completely Healthy			None of them
VAC076	Male	38	Sindh	Master's Degree	Employed	Pharmacist	Phase 1a	Yes	Both	Yes	No		None	No	None	0	0	0	None	0	0	0	0	0	0	0	0	0	0	0	0	0	0	None	None	0	0	0	0	0	0	0	0	0	Completely Healthy			None of them
VAC077	Male	59	Islamabad	Diploma	Employed	Driver	Phase 1b	Yes	Both	Yes	Yes, within the country	Once	None	No	None	0	0	0	None	0	0	0	0	0	0	0	0	0	0	0	0	0	0	None	None	0	0	0	0	0	0	0	0	0	Completely Healthy			None of them
VAC078	Male	65	Azad Jammu & Kashmir (AJK)	Under matriculation	Employed	No	Phase 1c	Yes	Both	Yes	Yes, within the country	Once	Hypertension or High Blood Pressure, Diabetes, Smoker, Joint pain	Yes	Yes	1	1	0	Yes	0	0	1	0	1	0	0	0	0	0	1	0	0	0	None	None	0	0	0	0	0	0	0	0	0	Yes illness increased after initial vaccine dose	Less than 10%	Less than 50%	First dose	1 week
VAC079	Female	60	Azad Jammu & Kashmir (AJK)	Under matriculation	Unemployed	No	Phase 1c	Yes	Both	No	No		Hypertension or High Blood Pressure, Diabetes, Arthritis	Yes	Yes	1	1	0	Yes	0	0	1	1	0	0	0	0	0	0	1	0	0	0	None	None	0	0	0	0	0	0	0	0	0	Yes illness increased after initial vaccine dose	Less than 10%	Less than 50%	First dose	1 week
VAC080	Male	57	Azad Jammu & Kashmir (AJK)	Under matriculation	Employed	Food supplier	Phase 1b	Yes	Both	No	No		Hypertension or High Blood Pressure, Diabetes	No	None	0	0	0	None	0	0	0	0	0	0	0	0	0	0	0	0	0	0	None	None	0	0	0	0	0	0	0	0	0	Completely Healthy			None of them
VAC081	Female	54	Sindh	Matriculation/Matric	Unemployed	No	Phase 1c	Yes	First dose of vaccine	No	No		Diabetes	No	None	0	0	0	None	0	0	0	0	0	0	0	0	0	0	0	0	0	0	None	None	0	0	0	0	0	0	0	0	0	Completely Healthy			None of them
VAC082	Female	58	Islamabad	Under matriculation	Unemployed	No	Phase 1c	Yes	First dose of vaccine	No	No		Hypertension or High Blood Pressure, Diabetes	No	None	0	0	0	None	0	0	0	0	0	0	0	0	0	0	0	0	0	0	None	None	0	0	0	0	0	0	0	0	0	Completely Healthy			None of them
VAC083	Male	42	Islamabad	Bachelor's Degree	Employed	Pharmacist	Phase 1a	Yes	Both	Yes	No		Diabetes, Joint pain	No	None	0	0	0	None	0	0	0	0	0	0	0	0	0	0	0	0	0	0	None	None	0	0	0	0	0	0	0	0	0	Completely Healthy			None of them
VAC084	Female	72	Sindh	Matriculation/Matric	Unemployed	No	Phase 1c	Yes	Both	No	Yes, both within and outside country	Once	Joint pain.weak immunity and poor digestive system	Yes	Yes	1	1	0	Yes	0	0	1	1	0	0	0	0	0	0	0	0	0	0	None	None	0	0	0	0	0	0	0	0	0	Yes illness increased after initial vaccine dose	Less than 10%	Less than 50%	Both	1 week
VAC085	Male	77	Sindh	Bachelor's Degree	Retired	Armed Forces	Phase 1b	Yes	Both	No	No		Diabetes, Body weakness	Yes	Yes	1	1	0	Yes	0	0	1	1	0	0	0	0	1	0	1	0	0	0	None	None	0	0	0	0	0	0	0	0	0	Yes illness increased after initial vaccine dose	Less than 10%	Less than 50%	None of them
VAC086	Female	57	Islamabad	Bachelor's Degree	Retired	Academician/ Teacher	Phase 1b	Yes	First dose of vaccine	No	Yes, within the country	More than two times	Obesity	No	None	0	0	0	None	0	0	0	0	0	0	0	0	0	0	0	0	0	0	None	None	0	0	0	0	0	0	0	0	0	Completely Healthy			None of them
VAC087	Male	68	Islamabad	Bachelor's Degree	Retired	Academician/ Teacher	Phase 1b	Yes	First dose of vaccine	No	Yes, within the country	More than two times	None	No	None	0	0	0	None	0	0	0	0	0	0	0	0	0	0	0	0	0	0	None	None	0	0	0	0	0	0	0	0	0	Completely Healthy			None of them
VAC088	Male	51	Punjab	Diploma	Employed	Health care worker in THQ vaccinator	Phase 1a	Yes	Both	Don't Know	Yes, within the country	More than two times	Hypertension or High Blood Pressure, Diabetes, Smoker	Yes	Yes	1	0	0	Yes	0	0	1	1	0	0	0	0	0	0	0	0	0	0	None	None	0	0	0	0	0	0	0	0	0	Yes illness increased after initial vaccine dose	Less than 10%	Less than 50%	First dose	1 week
VAC089	Female	28	Punjab	Bachelor's Degree	Employed	Nurse	Phase 1a	Yes	Both	Yes	No		None	No	None	0	0	0	None	0	0	0	0	0	0	0	0	0	0	0	0	0	0	None	None	0	0	0	0	0	0	0	0	0	Completely Healthy			Second dose	2 weeks
VAC090	Male	23	Punjab	Bachelor's Degree	Employed	Marketer	Phase 1c	Yes	First dose of vaccine	No	Yes, within the country	More than two times	None	No	None	0	0	0	None	0	0	0	0	0	0	0	0	0	0	0	0	0	0	None	None	0	0	0	0	0	0	0	0	0	Completely Healthy			None of them
VAC091	Male	62	Sindh	Doctorate	Own a business	Physician	Phase 1a	Yes	Both	Yes	No		Hypertension or High Blood Pressure	No	None	0	0	0	None	0	0	0	0	0	0	0	0	0	0	0	0	0	0	None	None	0	0	0	0	0	0	0	0	0	Completely Healthy			None of them
VAC092	Male	35	Islamabad	Master's Degree	Own a business	Pharmacist	Phase 1a	Yes	First dose of vaccine	No	Yes, within the country	More than two times	Smoker	No	None	0	0	0	None	0	0	0	0	0	0	0	0	0	0	0	0	0	0	None	None	0	0	0	0	0	0	0	0	0	Completely Healthy			None of them
VAC093	Female	62	Punjab	Diploma	Retired	Academician/ Teacher	Phase 1b	Yes	First dose of vaccine	No	Yes, within the country	More than two times	None	No	None	0	0	0	None	0	0	0	0	0	0	0	0	0	0	0	0	0	0	None	None	0	0	0	0	0	0	0	0	0	Completely Healthy			None of them
VAC094	Male	23	Punjab	Bachelor's Degree	Employed	Dentist	Phase 1a	Yes	Both	Don't Know	Yes, within the country	More than two times	None	Yes	Yes	1	0	0	Yes	1	1	1	1	1	0	1	0	0	0	0	0	0	0	None	None	0	0	0	0	0	0	0	0	0	No it wasn’t effected at all	None		Second dose	1 week
VAC095	Male	65	Islamabad	Matriculation/Matric	Retired	No	Phase 1c	Yes	First dose of vaccine	No	No		None	No	None	0	0	0	None	0	0	0	0	0	0	0	0	0	0	0	0	0	0	None	None	0	0	0	0	0	0	0	0	0	Completely Healthy			None of them
VAC096	Female	52	Islamabad	Doctorate	Employed	Physician	Phase 1a	Yes	Both	Yes	Yes, within the country	More than two times	Obesity	No	None	0	0	0	None	0	0	0	0	0	0	0	0	0	0	0	0	0	0	None	None	0	0	0	0	0	0	0	0	0	Completely Healthy			None of them
VAC097	Female	35	Islamabad	Doctorate	Employed	Physician	Phase 1a	Yes	Both	No	Yes, within the country	Once	Weak leg due to accident	Yes	Yes	1	1	1	Yes	1	1	1	1	1	0	0	0	0	1	1	0	0	0	None	None	0	0	0	0	0	0	0	0	0	Yes illness increased after initial vaccine dose	10-30%	Less than 50%	First dose	1 week
VAC098	Female	25	Islamabad	Doctorate	Employed	Physician	Phase 1a	Yes	First dose of vaccine	No	Yes, within the country	Once	None	Yes	Yes	1	1	1	Yes	1	1	1	1	1	0	1	0	0	0	0	0	0	0	None	None	0	0	0	0	0	0	0	0	0	Yes illness increased after initial vaccine dose	70-90%	More than 50%	First dose	2 weeks
VAC099	Male	58	Islamabad	Doctorate	Employed	Physician	Phase 1a	Yes	Both	Yes	No		Diabetes, Cancer	Yes	Yes	1	1	0	Yes	1	1	1	0	1	0	0	0	0	0	1	0	0	0	None	None	0	0	0	0	0	0	0	0	0	Yes illness increased after initial vaccine dose	Less than 10%	Less than 50%	First dose	1 week
VAC100	Male	45	Islamabad	Doctorate	Employed	Physician	Phase 1a	Yes	Both	No	No		None	No	None	0	0	0	None	0	0	0	0	0	0	0	0	0	0	0	0	0	0	None	None	0	0	0	0	0	0	0	0	0	Completely Healthy			None of them
VAC101	Male	59	Islamabad	Doctorate	Employed	Physician	Phase 1a	Yes	Both	No	No		Hypertension or High Blood Pressure, Diabetes, Heart patient	No	None	0	0	0	None	0	0	0	0	0	0	0	0	0	0	0	0	0	0	None	None	0	0	0	0	0	0	0	0	0	Completely Healthy			None of them
VAC102	Male	49	Islamabad	Doctorate	Employed	Physician	Phase 1a	Yes	Both	No	Yes, within the country	Twice	None	No	None	0	0	0	None	0	0	0	0	0	0	0	0	0	0	0	0	0	0	None	None	0	0	0	0	0	0	0	0	0	Completely Healthy			None of them
VAC103	Male	59	Islamabad	Doctorate	Retired	Physician	Phase 1a	Yes	Both	Yes	Yes, within the country	Twice	Hypertension or High Blood Pressure	Yes	Yes	1	1	0	Yes	0	0	1	1	0	0	0	0	0	0	1	0	0	0	None	None	0	0	0	0	0	0	0	0	0	Yes illness increased after initial vaccine dose	Less than 10%	Less than 50%	First dose	2 weeks
VAC104	Female	36	Sindh	Doctorate	Employed	Pharmacist	Phase 1a	Yes	Both	No	No		None	Yes	Yes	1	1	0	Yes	0	0	1	1	0	0	0	0	0	0	1	0	0	0	None	None	0	0	0	0	0	0	0	0	0	Yes illness increased after initial vaccine dose	Less than 10%	Less than 50%	First dose	1 week
VAC105	Female	32	Sindh	Doctorate	Employed	Physician	Phase 1a	Yes	Both	Yes	No		None	No	None	0	0	0	None	0	0	0	0	0	0	0	0	0	0	0	0	0	0	None	None	0	0	0	0	0	0	0	0	0	Completely Healthy			None of them
VAC106	Male	56	Sindh	Doctorate	Employed	Physician	Phase 1a	Yes	Both	Yes	Yes, within the country	Once	Hypertension or High Blood Pressure, Diabetes	No	None	0	0	0	None	0	0	0	0	0	0	0	0	0	0	0	0	0	0	None	None	0	0	0	0	0	0	0	0	0	Completely Healthy			None of them
VAC107	Female	62	Islamabad	Doctorate	Retired	Physician	Phase 1a	Yes	Both	No	No		None	No	None	0	0	0	None	0	0	0	0	0	0	0	0	0	0	0	0	0	0	None	None	0	0	0	0	0	0	0	0	0	Completely Healthy			None of them
VAC108	Female	65	Punjab	Doctorate	Retired	Physician	Phase 1a	Yes	First dose of vaccine	Don't Know	No		Diabetes	Yes	Yes	1	1	0	Yes	0	0	1	1	1	0	0	0	0	0	1	0	0	0	None	None	0	0	0	0	0	0	0	0	0	Yes illness increased after initial vaccine dose	Less than 10%	Less than 50%	First dose	1 week
VAC109	Male	45	Islamabad	Diploma	Employed	Academician/ Teacher	Phase 1b	Yes	First dose of vaccine	No	No		Thyroid problem	Yes	Yes	1	0	1	Yes	0	0	1	1	1	0	0	0	0	0	1	0	0	0	None	None	0	0	0	0	0	0	0	0	0	Yes illness increased after initial vaccine dose	Less than 10%	Less than 50%	None of them
VAC110	Male	65	Punjab	Matriculation/Matric	Retired	Business	Phase 1c	Yes	First dose of vaccine	No	No		Asthma	No	None	0	0	0	None	0	0	0	0	0	0	0	0	0	0	0	0	0	0	None	None	0	0	0	0	0	0	0	0	0	Completely Healthy			None of them
VAC111	Male	24	Punjab	Diploma	Employed	Police officer	Phase 1b	Yes	First dose of vaccine	No	No		None	No	None	0	0	0	None	0	0	0	0	0	0	0	0	0	0	0	0	0	0	None	None	0	0	0	0	0	0	0	0	0	Completely Healthy			None of them
VAC112	Male	20	Punjab	Bachelor's Degree	Unemployed	No	Phase 1c	Yes	Both	No	No		None	No	None	0	0	0	None	0	0	0	0	0	0	0	0	0	0	0	0	0	0	None	None	0	0	0	0	0	0	0	0	0	Completely Healthy			None of them
VAC113	Male	63	Punjab	Bachelor's Degree	Retired	No	Phase 1c	Yes	First dose of vaccine	No	No		Hypertension or High Blood Pressure	Yes	None	0	0	0	Yes	0	0	1	1	0	0	0	0	1	0	1	1	0	0	Yes	Psychiatric	1	1	1	0	0	0	0	0	0	No it wasn’t effected at all	None		First dose	4 weeks
VAC114	Male	29	Punjab	Master's Degree	Employed	Medical Technologist	Phase 1a	Yes	Both	No	Yes, within the country	More than two times	None	No	None	0	0	0	None	0	0	0	0	0	0	0	0	0	0	0	0	0	0	None	None	0	0	0	0	0	0	0	0	0	Completely Healthy			First dose	1 week
VAC115	Male	27	Punjab	Bachelor's Degree	Employed	Physician	Phase 1a	Yes	Both	No	Yes, within the country	Once	None	No	None	0	0	0	None	0	0	0	0	0	0	0	0	0	0	0	0	0	0	None	None	0	0	0	0	0	0	0	0	0	Completely Healthy			None of them
VAC116	Male	20	Punjab	Bachelor's Degree	Student	Medical student	Phase 1b	Yes	Both	No	Yes, within the country	More than two times	None	No	None	0	0	0	None	0	0	0	0	0	0	0	0	0	0	0	0	0	0	None	None	0	0	0	0	0	0	0	0	0	Completely Healthy			Second dose	1 week
VAC117	Male	20	Punjab	Bachelor's Degree	Student	Physician	Phase 1a	Yes	Both	No	No		None	Yes	Yes	1	0	0	Yes	0	0	1	1	0	0	0	0	0	0	0	0	0	0	Yes	Psychiatric	1	1	1	0	0	0	0	0	0	No it wasn’t effected at all	None		Second dose	1 week
VAC118	Male	24	Punjab	Bachelor's Degree	Student	Medical Student	Phase 1b	Yes	Both	Don't Know	Yes, within the country	Once	None	Yes	Yes	1	0	0	Yes	1	0	1	1	1	0	1	0	1	0	0	0	0	0	None	None	0	0	0	0	0	0	0	0	0	No it wasn’t effected at all	None		Second dose	2 weeks
VAC119	Female	32	Punjab	Bachelor's Degree	Employed	Physician	Phase 1a	Yes	Both	No	No		Asthma	Yes	Yes	1	0	0	Yes	0	1	1	1	1	0	0	0	0	1	1	0	0	0	None	None	0	0	0	0	0	0	0	0	0	No it wasn’t effected at all	None		Second dose	2 weeks
VAC120	Female	25	Punjab	Bachelor's Degree	Employed	Physician	Phase 1a	Yes	Both	Don't Know	No		None	Yes	Yes	1	0	0	Yes	0	0	1	1	0	0	0	0	0	0	0	0	0	0	Yes	Dermatologic	0	0	0	1	0	1	0	0	0	No it wasn’t effected at all	None		Second dose	2 weeks
VAC121	Female	26	Punjab	Doctorate	Employed	Physician	Phase 1a	Yes	Both	Don't Know	Yes, within the country	Twice	Obesity	Yes	Yes	1	0	0	Yes	0	0	1	1	1	0	0	0	0	0	0	1	0	0	Yes	Psychiatric	1	1	1	0	0	0	0	0	0	No it wasn’t effected at all	None		First dose	2 weeks
VAC122	Female	26	Punjab	Bachelor's Degree	Employed	Physician	Phase 1a	Yes	Both	Don't Know	No		None	Yes	Yes	1	0	0	Yes	1	0	1	1	1	0	0	0	1	0	1	0	0	0	Yes	Joint pain	0	0	0	0	0	0	0	0	0	No it wasn’t effected at all	None		Second dose	2 weeks
VAC123	Female	28	Punjab	Doctorate	Employed	Physician	Phase 1a	Yes	Both	No	No		None	No	None	0	0	0	None	0	0	0	0	0	0	0	0	0	0	0	0	0	0	None	None	0	0	0	0	0	0	0	0	0	Completely Healthy			None of them
VAC124	Male	27	Punjab	Bachelor's Degree	Employed	Physician	Phase 1a	Yes	Both	No	Yes, within the country	Twice	None	No	None	0	0	0	None	0	0	0	0	0	0	0	0	0	0	0	0	0	0	None	None	0	0	0	0	0	0	0	0	0	Completely Healthy			None of them
VAC125	Male	40	Baluchistan	Bachelor's Degree	Own a business	No	Phase 1c	Yes	Both	No	Yes, within the country	More than two times	Hypertension or High Blood Pressure, Diabetes	No	None	0	0	0	None	0	0	0	0	0	0	0	0	0	0	0	0	0	0	None	None	0	0	0	0	0	0	0	0	0	Completely Healthy			None of them
VAC126	Male	25	Punjab	Bachelor's Degree	Employed	Physician	Phase 1a	Yes	First dose of vaccine	Don't Know	No		None	Yes	Yes	0	1	0	Yes	0	1	1	1	0	0	1	0	0	0	1	0	0	0	Yes	Neurological	0	0	0	0	0	0	0	1	1	No it wasn’t effected at all	None		First dose	1 week
VAC127	Male	54	Azad Jammu & Kashmir (AJK)	Doctorate	Employed	Drug Inspector	Phase 1a	Yes	Both	No	No		Smoker	No	None	0	0	0	None	0	0	0	0	0	0	0	0	0	0	0	0	0	0	None	None	0	0	0	0	0	0	0	0	0	Completely Healthy			None of them
VAC128	Female	35	Azad Jammu & Kashmir (AJK)	Master's Degree	Employed	Pharmacist	Phase 1a	Yes	First dose of vaccine	No	No		None	No	None	0	0	0	None	0	0	0	0	0	0	0	0	0	0	0	0	0	0	None	None	0	0	0	0	0	0	0	0	0	Completely Healthy			None of them
VAC129	Female	34	Azad Jammu & Kashmir (AJK)	Master's Degree	Employed	Pharmacist	Phase 1a	Yes	Both	No	No		None	Yes	Yes	1	0	0	Yes	0	0	1	1	0	0	0	0	0	0	1	0	0	0	None	None	0	0	0	0	0	0	0	0	0	Yes illness increased after initial vaccine dose	Less than 10%	Less than 50%	First dose	1 week
VAC130	Female	23	Punjab	Doctorate	Student	Medical student	Phase 1b	Yes	First dose of vaccine	No	No		None	No	None	0	0	0	None	0	0	0	0	0	0	0	0	0	0	0	0	0	0	None	None	0	0	0	0	0	0	0	0	0	Completely Healthy			None of them
VAC131	Male	61	Azad Jammu & Kashmir (AJK)	Under matriculation	Retired	Academician/ Teacher	Phase 1b	Yes	First dose of vaccine	No	No		Hypertension or High Blood Pressure	Yes	Yes	1	0	1	Yes	0	0	1	1	0	0	0	0	0	0	1	0	0	0	None	None	0	0	0	0	0	0	0	0	0	No it wasn’t effected at all	None		First dose	2 weeks
VAC132	Female	31	Azad Jammu & Kashmir (AJK)	Doctorate	Employed	Physician	Phase 1a	Yes	Both	Yes	No		None	No	None	0	0	0	None	0	0	0	0	0	0	0	0	0	0	0	0	0	0	None	None	0	0	0	0	0	0	0	0	0	Completely Healthy			None of them
VAC133	Female	28	Azad Jammu & Kashmir (AJK)	Doctorate	Employed	Physician	Phase 1a	Yes	First dose of vaccine	Don't Know	No		None	Yes	Yes	1	0	0	Yes	0	0	1	1	0	0	0	0	0	0	0	0	0	0	None	None	0	0	0	0	0	0	0	0	0	No it wasn’t effected at all	None		None of them
VAC134	Male	83	Punjab	Doctorate	Employed	Academician/ Teacher	Phase 1b	Yes	Both	Don't Know	No		Hypertension or High Blood Pressure	No	None	0	0	0	None	0	0	0	0	0	0	0	0	0	0	0	0	0	0	None	None	0	0	0	0	0	0	0	0	0	Completely Healthy			None of them
VAC135	Female	37	Azad Jammu & Kashmir (AJK)	Doctorate	Employed	Physician	Phase 1a	Yes	Both	No	No		Leg impairment	Yes	Yes	1	0	0	None	0	0	0	0	0	0	0	0	0	0	0	0	0	0	None	None	0	0	0	0	0	0	0	0	0	No it wasn’t effected at all	None		None of them
VAC136	Male	36	Islamabad	Master's Degree	Employed	Pharmacist	Phase 1a	Yes	Both	Yes	No		None	No	None	0	0	0	None	0	0	0	0	0	0	0	0	0	0	0	0	0	0	None	None	0	0	0	0	0	0	0	0	0	Completely Healthy			None of them
VAC137	Male	36	Azad Jammu & Kashmir (AJK)	Master's Degree	Employed	Pharmacist	Phase 1a	Yes	Both	No	Yes, within the country	Twice	Polio impaired legs	No	None	0	0	0	None	0	0	0	0	0	0	0	0	0	0	0	0	0	0	None	None	0	0	0	0	0	0	0	0	0	Completely Healthy			None of them
VAC138	Female	38	Sindh	Doctorate	Employed	Physician	Phase 1a	Yes	Both	Yes	No		None	No	None	0	0	0	None	0	0	0	0	0	0	0	0	0	0	0	0	0	0	None	None	0	0	0	0	0	0	0	0	0	Completely Healthy			None of them
VAC139	Male	20	Punjab	Bachelor's Degree	Student	Physician	Phase 1a	Yes	Both	No	No		None	No	None	0	0	0	None	0	0	0	0	0	0	0	0	0	0	0	0	0	0	None	None	0	0	0	0	0	0	0	0	0	Completely Healthy			None of them
VAC140	Male	21	Punjab	Bachelor's Degree	Student	Physician	Phase 1a	Yes	Both	No	Yes, both within and outside country	Once	None	No	None	0	0	0	None	0	0	0	0	0	0	0	0	0	0	0	0	0	0	None	None	0	0	0	0	0	0	0	0	0	Completely Healthy			None of them
VAC141	Female	45	Islamabad	Doctorate	Own a business	Physician	Phase 1a	Yes	Both	Yes	Yes, within the country	Twice	Obesity	No	None	0	0	0	None	0	0	0	0	0	0	0	0	0	0	0	0	0	0	None	None	0	0	0	0	0	0	0	0	0	Completely Healthy			None of them
VAC142	Male	30	Azad Jammu & Kashmir (AJK)	Master's Degree	Employed	Pharmacist	Phase 1a	Yes	Both	Don't Know	No		Smoker	No	None	0	0	0	None	0	0	0	0	0	0	0	0	0	0	0	0	0	0	None	None	0	0	0	0	0	0	0	0	0	Completely Healthy			None of them
VAC143	Female	32	Azad Jammu & Kashmir (AJK)	Doctorate	Unemployed	Pharmacist	Phase 1a	Yes	First dose of vaccine	Don't Know	No		Obesity	Yes	Yes	1	0	0	Yes	0	0	1	1	0	0	0	0	0	0	0	0	0	0	None	None	0	0	0	0	0	0	0	0	0	No it wasn’t effected at all	None		None of them
VAC144	Female	31	Azad Jammu & Kashmir (AJK)	Bachelor's Degree	Employed	Pharmacist	Phase 1a	Yes	Both	Yes	No		None	No	None	0	0	0	None	0	0	0	0	0	0	0	0	0	0	0	0	0	0	None	None	0	0	0	0	0	0	0	0	0	Completely Healthy			None of them
VAC145	Female	29	Azad Jammu & Kashmir (AJK)	Bachelor's Degree	Employed	Pharmacist	Phase 1a	Yes	Both	No	No		None	No	None	0	0	0	None	0	0	0	0	0	0	0	0	0	0	0	0	0	0	None	None	0	0	0	0	0	0	0	0	0	Completely Healthy			None of them
VAC146	Female	36	Islamabad	Doctorate	Employed	Physician	Phase 1a	Yes	Both	Yes	No		None	Yes	Yes	1	0	0	Yes	0	0	1	0	0	0	0	0	0	0	1	0	0	0	None	None	0	0	0	0	0	0	0	0	0	No it wasn’t effected at all	None		First dose	4 weeks
VAC147	Female	58	Islamabad	Doctorate	Employed	Physician	Phase 1a	Yes	Both	No	Yes, within the country	Once	Hypertension or High Blood Pressure, Obesity	No	None	0	0	0	None	0	0	0	0	0	0	0	0	0	0	0	0	0	0	None	None	0	0	0	0	0	0	0	0	0	Completely Healthy			None of them
VAC148	Female	61	Azad Jammu & Kashmir (AJK)	Under matriculation	Housewife	No	Phase 1c	Yes	Both	No	Yes, within the country	Once	Hypertension or High Blood Pressure, Diabetes	No	None	0	0	0	None	0	0	0	0	0	0	0	0	0	0	0	0	0	0	None	None	0	0	0	0	0	0	0	0	0	Completely Healthy			None of them
VAC149	Female	61	Azad Jammu & Kashmir (AJK)	Under matriculation	Housewife	No	Phase 1c	Yes	Both	No	Yes, within the country	Once	Hypertension or High Blood Pressure, Diabetes	No	None	0	0	0	None	0	0	0	0	0	0	0	0	0	0	0	0	0	0	None	None	0	0	0	0	0	0	0	0	0	Completely Healthy			None of them
VAC150	Male	35	Azad Jammu & Kashmir (AJK)	Intermediate (FA/FSC/ICOM...etc)	Own a business	Business	Phase 1c	Yes	First dose of vaccine	Don't Know	Yes, within the country	More than two times	None	No	None	0	0	0	None	0	0	0	0	0	0	0	0	0	0	0	0	0	0	None	None	0	0	0	0	0	0	0	0	0	Completely Healthy			None of them
VAC151	Male	35	Azad Jammu & Kashmir (AJK)	Under matriculation	Own a business	Business	Phase 1c	Yes	First dose of vaccine	No	Yes, outside the country	Once	None	No	None	0	0	0	None	0	0	0	0	0	0	0	0	0	0	0	0	0	0	None	None	0	0	0	0	0	0	0	0	0	Completely Healthy			First dose	2 weeks
VAC152	Female	71	Azad Jammu & Kashmir (AJK)	Under matriculation	Housewife	No	Phase 1c	Yes	First dose of vaccine	No	No		Hypertension or High Blood Pressure, Arthritis	Yes	Yes	1	1	0	Yes	0	0	1	1	0	0	0	0	0	1	1	0	0	0	None	None	0	0	0	0	0	0	0	0	0	No it wasn’t effected at all	None		First dose	4 weeks
VAC153	Male	76	Azad Jammu & Kashmir (AJK)	Diploma	Retired	Armed Forces	Phase 1b	Yes	First dose of vaccine	No	No		Neurological disorder e.g. dementia, Hypertension or High Blood Pressure	No	None	0	0	0	None	0	0	0	0	0	0	0	0	0	0	0	0	0	0	None	None	0	0	0	0	0	0	0	0	0	Completely Healthy			None of them
VAC154	Female	74	Islamabad	Diploma	Retired	Academician/ Teacher	Phase 1b	Yes	Both	Don't Know	No		Neurological disorder e.g. dementia, Hypertension or High Blood Pressure, Arthritis	No	None	0	0	0	None	0	0	0	0	0	0	0	0	0	0	0	0	0	0	None	None	0	0	0	0	0	0	0	0	0	Completely Healthy			None of them
VAC155	Female	64	Sindh	Under matriculation	Unemployed	No	Phase 1c	Yes	First dose of vaccine	No	No		Asthma, Neurological disorder e.g. dementia, Hypertension or High Blood Pressure, Diabetes	No	None	0	0	0	None	0	0	0	0	0	0	0	0	0	0	0	0	0	0	None	None	0	0	0	0	0	0	0	0	0	Completely Healthy			None of them
VAC156	Male	61	Punjab	Diploma	Unemployed	No	Phase 1c	Yes	First dose of vaccine	Yes	Yes, within the country	More than two times	Diabetes	Yes	Yes	1	0	0	Yes	1	0	1	1	0	0	1	0	0	1	0	0	0	0	Yes	Psychiatric	1	1	1	0	0	0	0	0	0	No it wasn’t effected at all	None		First dose	1 week
VAC157	Male	32	Punjab	Master's Degree	Employed	Nutritionist	Phase 1a	Yes	Both	Don't Know	Yes, within the country	More than two times	None	Yes	Yes	1	0	0	Yes	1	0	1	1	0	0	0	0	0	0	0	0	0	0	Yes	Psychiatric	1	1	1	0	0	0	0	0	0	No it wasn’t effected at all	None		First dose	1 week
VAC158	Male	30	Punjab	Master's Degree	Employed	Engineer	Phase 1b	Yes	First dose of vaccine	Yes	Yes, outside the country	Once	None	Yes	Yes	1	0	0	Yes	0	0	1	1	0	0	1	0	0	1	0	0	0	0	Yes	Psychiatric	1	1	1	0	0	0	0	0	0	No it wasn’t effected at all	None		First dose	1 week
VAC159	Male	69	Punjab	Master's Degree	Retired	Veterinarian	Phase 1b	Yes	First dose of vaccine	Don't Know	Yes, within the country	More than two times	Diabetes	Yes	None	0	0	0	Yes	0	0	1	1	0	0	0	0	0	1	0	0	0	0	Yes	Psychiatric	1	1	1	0	0	0	0	0	0	No it wasn’t effected at all	None		First dose	1 week
VAC160	Male	63	Islamabad	Master's Degree	Retired	Armed Forces	Phase 1b	Yes	Both	Don't Know	Yes, within the country	Twice	Diabetes, Heart problem	Yes	None	0	0	0	Yes	0	0	1	1	1	0	0	0	0	0	0	0	0	0	Yes	Joint pain	0	0	0	0	0	0	0	0	0	Yes illness increased after initial vaccine dose	Less than 10%	Less than 50%	First dose	2 weeks
VAC161	Male	75	Sindh	Under matriculation	Retired	Academician/ Teacher	Phase 1b	Yes	Both	No	No		Hypertension or High Blood Pressure, Heart problem	No	None	0	0	0	None	0	0	0	0	0	0	0	0	0	0	0	0	0	0	None	None	0	0	0	0	0	0	0	0	0	Completely Healthy			None of them
VAC162	Female	71	Sindh	Under matriculation	Housewife	No	Phase 1c	Yes	First dose of vaccine	No	No		Diabetes	No	None	0	0	0	None	0	0	0	0	0	0	0	0	0	0	0	0	0	0	None	None	0	0	0	0	0	0	0	0	0	Completely Healthy			None of them
VAC163	Male	72	Sindh	Matriculation/Matric	Own a business	Food supplier	Phase 1b	Yes	Both	No	Yes, within the country	Twice	Hypertension or High Blood Pressure	No	None	0	0	0	None	0	0	0	0	0	0	0	0	0	0	0	0	0	0	None	None	0	0	0	0	0	0	0	0	0	Completely Healthy			None of them
VAC164	Female	63	Sindh	Under matriculation	Housewife	No	Phase 1c	Yes	Both	Don't Know	No		Hypertension or High Blood Pressure, Diabetes	Yes	Yes	1	0	0	Yes	0	0	0	0	0	0	0	0	0	1	0	0	0	0	None	None	0	0	0	0	0	0	0	0	0	No it wasn’t effected at all	None		None of them
VAC165	Male	86	Islamabad	Under matriculation	Unemployed	No	Phase 1c	Yes	Both	No	No		Neurological disorder e.g. dementia, Hypertension or High Blood Pressure, Diabetes	No	None	0	0	0	None	0	0	0	0	0	0	0	0	0	0	0	0	0	0	None	None	0	0	0	0	0	0	0	0	0	Completely Healthy			None of them
VAC166	Male	72	Azad Jammu & Kashmir (AJK)	Diploma	Retired	Pharmacist	Phase 1a	Yes	Both	Don't Know	Yes, both within and outside country	Twice	None	No	None	0	0	0	None	0	0	0	0	0	0	0	0	0	0	0	0	0	0	None	None	0	0	0	0	0	0	0	0	0	Completely Healthy			None of them
VAC167	Male	72	Azad Jammu & Kashmir (AJK)	Diploma	Retired	Pharmacist	Phase 1a	Yes	Both	Don't Know	Yes, both within and outside country	Twice	None	No	None	0	0	0	None	0	0	0	0	0	0	0	0	0	0	0	0	0	0	None	None	0	0	0	0	0	0	0	0	0	Completely Healthy			None of them
VAC168	Female	74	Sindh	Under matriculation	Housewife	No	Phase 1c	Yes	First dose of vaccine	Don't Know	No		Hypertension or High Blood Pressure, Diabetes	No	None	0	0	0	None	0	0	0	0	0	0	0	0	0	0	0	0	0	0	None	None	0	0	0	0	0	0	0	0	0	Completely Healthy			None of them
VAC169	Female	70	Punjab	Under matriculation	Housewife	No	Phase 1c	Yes	Both	Don't Know	No		None	Yes	Yes	1	0	0	Yes	1	0	1	1	0	0	1	0	0	0	0	0	0	0	None	None	0	0	0	0	0	0	0	0	0	No it wasn’t effected at all	None		First dose	1 week
VAC170	Female	38	Punjab	Bachelor's Degree	Employed	Nurse	Phase 1a	Yes	Both	Don't Know	No		None	Yes	Yes	1	0	0	Yes	0	0	0	0	0	0	0	0	0	0	0	0	0	0	None	None	0	0	0	0	0	0	0	0	0	No it wasn’t effected at all	None		Second dose	1 week
VAC171	Male	58	Punjab	Under matriculation	Employed	No	Phase 1c	Yes	First dose of vaccine	Don't Know	Yes, within the country	More than two times	Hypertension or High Blood Pressure, Diabetes	Yes	Yes	1	0	0	Yes	1	0	1	1	0	0	0	0	0	1	0	0	0	0	Yes	Psychiatric	1	1	1	0	0	0	0	0	0	No it wasn’t effected at all	None		First dose	1 week
VAC172	Male	58	Punjab	Master's Degree	Employed	Academician/ Teacher	Phase 1b	Yes	First dose of vaccine	Yes	Yes, within the country	Once	Diabetes	Yes	None	0	0	0	Yes	0	0	1	0	0	0	0	0	0	0	1	0	0	0	Yes	Hypotension	0	0	0	0	0	0	0	0	0	No it wasn’t effected at all	None		First dose	1 week
VAC173	Female	59	Sindh	Diploma	Retired	Nurse	Phase 1a	Yes	First dose of vaccine	Yes	Yes, within the country	More than two times	Hypertension or High Blood Pressure, Obesity, Weak leg muscle	Yes	Yes	1	1	0	Yes	0	0	1	0	0	0	0	0	0	0	1	0	0	0	None	None	0	0	0	0	0	0	0	0	0	No it wasn’t effected at all	None		First dose	4 weeks
VAC174	Female	59	Sindh	Diploma	Retired	Nurse	Phase 1a	Yes	First dose of vaccine	Yes	Yes, within the country	More than two times	Hypertension or High Blood Pressure, Obesity, Weak leg muscle	Yes	Yes	1	1	0	Yes	0	0	1	0	0	0	0	0	0	0	1	0	0	0	None	None	0	0	0	0	0	0	0	0	0	No it wasn’t effected at all	None		First dose	4 weeks
VAC175	Female	54	Sindh	Master's Degree	Employed	Academician/ Teacher	Phase 1b	Yes	First dose of vaccine	Yes	Yes, within the country	More than two times	Diabetes, Obesity	Yes	Yes	1	1	0	Yes	0	0	1	0	0	0	0	0	0	0	1	0	0	0	None	None	0	0	0	0	0	0	0	0	0	No it wasn’t effected at all	None		First dose	4 weeks
VAC176	Female	76	Sindh	Under matriculation	Unemployed	No	Phase 1c	Yes	Both	Don't Know	Yes, within the country	More than two times	Hypertension or High Blood Pressure, Diabetes, Obesity	Yes	Yes	1	1	0	Yes	0	0	1	0	0	0	0	0	0	0	1	0	0	0	None	None	0	0	0	0	0	0	0	0	0	No it wasn’t effected at all	None		None of them
VAC177	Male	51	Sindh	Bachelor's Degree	Employed	Police officer	Phase 1b	Yes	Both	Yes	No		Diabetes	No	None	0	0	0	None	0	0	0	0	0	0	0	0	0	0	0	0	0	0	None	None	0	0	0	0	0	0	0	0	0	Completely Healthy			None of them
VAC178	Female	49	Islamabad	Master's Degree	Employed	Pharmacist	Phase 1a	Yes	First dose of vaccine	Yes	Yes, both within and outside country	More than two times	None, Dust allergy	No	None	0	0	0	None	0	0	0	0	0	0	0	0	0	0	0	0	0	0	None	None	0	0	0	0	0	0	0	0	0	Completely Healthy			None of them
VAC179	Male	65	Punjab	Matriculation/Matric	Own a business	Business	Phase 1c	Yes	Both	Yes	Yes, within the country	Twice	Hypertension or High Blood Pressure, Diabetes	Yes	None	0	0	0	Yes	0	0	1	0	0	0	1	0	0	0	1	0	0	0	None	None	0	0	0	0	0	0	0	0	0	No it wasn’t effected at all	None		Second dose	1 week
VAC180	Male	55	Punjab	Intermediate (FA/FSC/ICOM...etc)	Own a business	Business	Phase 1c	Yes	First dose of vaccine	Don't Know	Yes, within the country	More than two times	Hypertension or High Blood Pressure	Yes	None	0	0	0	Yes	0	0	1	1	0	0	0	0	0	0	0	0	0	0	None	None	0	0	0	0	0	0	0	0	0	Yes illness increased after initial vaccine dose	Less than 10%	Less than 50%	First dose	1 week
VAC181	Female	31	Azad Jammu & Kashmir (AJK)	Master's Degree	Employed	Pharmacist	Phase 1a	Yes	First dose of vaccine	No	Yes, both within and outside country	More than two times	None	No	None	0	0	0	None	0	0	0	0	0	0	0	0	0	0	0	0	0	0	None	None	0	0	0	0	0	0	0	0	0	Completely Healthy			None of them
VAC182	Male	65	Punjab	Bachelor's Degree	Retired	Physician	Phase 1a	Yes	Both	Don't Know	Yes, within the country	Once	Diabetes	No	None	0	0	0	None	0	0	0	0	0	0	0	0	0	0	0	0	0	0	None	None	0	0	0	0	0	0	0	0	0	Completely Healthy			None of them
VAC183	Male	67	Punjab	Doctorate	Employed	Academician/ Teacher	Phase 1b	Yes	Both	Don't Know	Yes, within the country	More than two times	None	No	None	0	0	0	None	0	0	0	0	0	0	0	0	0	0	0	0	0	0	None	None	0	0	0	0	0	0	0	0	0	Completely Healthy			None of them
VAC184	Male	69	Punjab	Doctorate	Employed	Veterinarian	Phase 1b	Yes	Both	Don't Know	Yes, within the country	Twice	Hypertension or High Blood Pressure, Diabetes	No	None	0	0	0	None	0	0	0	0	0	0	0	0	0	0	0	0	0	0	None	None	0	0	0	0	0	0	0	0	0	Completely Healthy			None of them
VAC185	Female	23	Punjab	Bachelor's Degree	Student	Medical Technologist	Phase 1a	Yes	Both	No	Yes, within the country	More than two times	None	No	None	0	0	0	None	0	0	0	0	0	0	0	0	0	0	0	0	0	0	None	None	0	0	0	0	0	0	0	0	0	Completely Healthy			None of them
VAC186	Male	23	Punjab	Bachelor's Degree	Student	Pharmacist	Phase 1a	Yes	First dose of vaccine	Yes	No		None	Yes	Yes	1	0	0	Yes	0	0	1	1	1	0	0	0	0	0	0	0	0	0	None	None	0	0	0	0	0	0	0	0	0	No it wasn’t effected at all	None		None of them
VAC187	Male	21	Punjab	Bachelor's Degree	Student	Pharmacist	Phase 1a	Yes	First dose of vaccine	No	Yes, within the country	Once	None	No	None	0	0	0	None	0	0	0	0	0	0	0	0	0	0	0	0	0	0	None	None	0	0	0	0	0	0	0	0	0	Completely Healthy			None of them
VAC188	Female	20	Punjab	Bachelor's Degree	Student	Pharmacist	Phase 1a	Yes	Both	No	No		Asthma, Chronic Obstructive Pulmonary Disease	Yes	Yes	1	0	1	Yes	0	1	0	0	1	0	1	0	1	0	0	0	0	0	Yes	Cardiovascular	0	0	0	0	0	0	1	0	0	Yes illness increased after initial vaccine dose	10-30%	Less than 50%	Second dose	1 week
VAC189	Male	20	Punjab	Doctorate	Student	Pharmacist	Phase 1a	Yes	First dose of vaccine	No	No		None	No	None	0	0	0	None	0	0	0	0	0	0	0	0	0	0	0	0	0	0	None	None	0	0	0	0	0	0	0	0	0	Completely Healthy			None of them
VAC190	Male	23	Punjab	Bachelor's Degree	Student	Medical student	Phase 1b	Yes	First dose of vaccine	No	Yes, within the country	More than two times	Nothing	No	None	0	0	0	None	0	0	0	0	0	0	0	0	0	0	0	0	0	0	None	None	0	0	0	0	0	0	0	0	0	Completely Healthy			First dose	1 week
VAC191	Female	30	Punjab	Master's Degree	Employed	Pharmacist	Phase 1a	Yes	First dose of vaccine	No	Yes, within the country	Once	None	Yes	Yes	1	0	0	Yes	0	1	0	0	0	0	0	0	0	0	0	0	0	0	None	None	0	0	0	0	0	0	0	0	0	No it wasn’t effected at all	None		None of them
VAC192	Female	32	Punjab	Bachelor's Degree	Employed	Academician/ Teacher	Phase 1b	Yes	First dose of vaccine	No	No		None	No	None	0	0	0	None	0	0	0	0	0	0	0	0	0	0	0	0	0	0	None	None	0	0	0	0	0	0	0	0	0	Completely Healthy			None of them
VAC193	Female	30	Punjab	Bachelor's Degree	Own a business	Pharmacist	Phase 1a	Yes	Both	No	No		Thyroid problem	Yes	Yes	1	0	0	Yes	1	1	1	1	1	0	0	0	0	0	1	0	0	0	Yes	Neurological	0	0	0	0	0	0	0	1	1	No it wasn’t effected at all	None		Second dose	More than a month
VAC194	Female	29	Punjab	Doctorate	Employed	Physician	Phase 1a	Yes	Both	Yes	No		None	No	None	0	0	0	None	0	0	0	0	0	0	0	0	0	0	0	0	0	0	None	None	0	0	0	0	0	0	0	0	0	Completely Healthy			None of them
VAC195	Female	27	Punjab	Bachelor's Degree	Employed	Physician	Phase 1a	Yes	First dose of vaccine	No	No		None	No	None	0	0	0	None	0	0	0	0	0	0	0	0	0	0	0	0	0	0	None	None	0	0	0	0	0	0	0	0	0	Completely Healthy			None of them
VAC196	Male	33	Islamabad	Bachelor's Degree	Own a business	Pharmacist	Phase 1a	Yes	Both	Yes	No		None	Yes	Yes	0	0	1	Yes	0	0	1	1	0	0	1	0	0	0	0	1	0	0	Yes	Psychiatric	1	1	1	0	0	0	0	0	0	No it wasn’t effected at all	None		Second dose	4 weeks
VAC197	Female	32	Punjab	Bachelor's Degree	Unemployed	No	Phase 1c	Yes	Both	Yes	No		Obesity	Yes	Yes	1	0	0	Yes	0	0	1	1	0	0	0	0	0	0	0	0	0	0	None	None	0	0	0	0	0	0	0	0	0	No it wasn’t effected at all	None		First dose	1 week
VAC198	Female	18	Punjab	Bachelor's Degree	Student	Medical Technologist	Phase 1a	Yes	First dose of vaccine	Yes	Yes, both within and outside country	More than two times	None	Yes	Yes	1	0	0	Yes	0	0	1	1	0	0	0	0	0	0	1	0	0	0	Yes	Psychiatric	1	1	1	0	0	0	0	0	0	No it wasn’t effected at all	None		First dose	1 week
VAC199	Female	32	Punjab	Bachelor's Degree	Own a business	No	Phase 1c	Yes	Both	No	No		Hypertension or High Blood Pressure	Yes	Yes	1	1	1	Yes	1	1	1	1	1	1	1	1	1	1	1	1	1	0	Yes	Dermatologic	0	0	0	1	0	1	0	0	0	No it wasn’t effected at all	None		Second dose	More than a month
VAC200	Female	60	Khyber Pakhtunkhwa (KPK)	Intermediate (FA/FSC/ICOM...etc)	Retired	Academician/ Teacher	Phase 1b	Yes	First dose of vaccine	No	Yes, within the country	More than two times	Hypertension or High Blood Pressure, Diabetes	Yes	Yes	1	0	0	Yes	0	1	0	0	0	0	0	0	0	0	0	0	0	0	Yes	Neurological	0	0	0	0	0	0	0	1	1	No it wasn’t effected at all	None		None of them
VAC201	Male	60	Khyber Pakhtunkhwa (KPK)	Matriculation/Matric	Retired	Business	Phase 1c	Yes	First dose of vaccine	No	Yes, within the country	Once	Hypertension or High Blood Pressure	No	None	0	0	0	None	0	0	0	0	0	0	0	0	0	0	0	0	0	0	None	None	0	0	0	0	0	0	0	0	0	Completely Healthy			None of them
VAC202	Female	53	Khyber Pakhtunkhwa (KPK)	Master's Degree	Employed	Academician/ Teacher	Phase 1b	Yes	First dose of vaccine	No	Yes, within the country	More than two times	None	No	None	0	0	0	None	0	0	0	0	0	0	0	0	0	0	0	0	0	0	None	None	0	0	0	0	0	0	0	0	0	Completely Healthy			None of them
VAC203	Male	70	Khyber Pakhtunkhwa (KPK)	Intermediate (FA/FSC/ICOM...etc)	Own a business	Banker	Phase 1b	Yes	First dose of vaccine	No	Yes, within the country	More than two times	Diabetes	No	None	0	0	0	None	0	0	0	0	0	0	0	0	0	0	0	0	0	0	None	None	0	0	0	0	0	0	0	0	0	Completely Healthy			First dose	1 week
VAC204	Male	62	Sindh	Matriculation/Matric	Employed	Railway Worker	Phase 1c	Yes	First dose of vaccine	Don't Know	Yes, within the country	More than two times	None	No	None	0	0	0	None	0	0	0	0	0	0	0	0	0	0	0	0	0	0	None	None	0	0	0	0	0	0	0	0	0	Completely Healthy			None of them
VAC205	Male	59	Sindh	Intermediate (FA/FSC/ICOM...etc)	Employed	Pharmacy Worker	Phase 1a	Yes	First dose of vaccine	No	No		None	No	None	0	0	0	None	0	0	0	0	0	0	0	0	0	0	0	0	0	0	None	None	0	0	0	0	0	0	0	0	0	Completely Healthy			None of them
VAC206	Female	32	Islamabad	Master's Degree	Employed	Pharmacist	Phase 1a	Yes	First dose of vaccine	No	Yes, within the country	Once	None	No	None	0	0	0	None	0	0	0	0	0	0	0	0	0	0	0	0	0	0	None	None	0	0	0	0	0	0	0	0	0	Completely Healthy			None of them
VAC207	Female	55	Sindh	Bachelor's Degree	Housewife	No	Phase 1c	Yes	First dose of vaccine	No	Yes, within the country	Once	Hypertension or High Blood Pressure, Diabetes, Obesity	No	None	0	0	0	None	0	0	0	0	0	0	0	0	0	0	0	0	0	0	None	None	0	0	0	0	0	0	0	0	0	Completely Healthy			None of them
VAC208	Male	61	Sindh	Master's Degree	Retired	Armed Forces	Phase 1b	Yes	First dose of vaccine	No	Yes, within the country	Once	None	No	None	0	0	0	None	0	0	0	0	0	0	0	0	0	0	0	0	0	0	None	None	0	0	0	0	0	0	0	0	0	Completely Healthy			None of them
VAC209	Female	23	Sindh	Bachelor's Degree	Employed	Physician	Phase 1a	Yes	First dose of vaccine	No	No		None	No	None	0	0	0	None	0	0	0	0	0	0	0	0	0	0	0	0	0	0	None	None	0	0	0	0	0	0	0	0	0	Completely Healthy			None of them
VAC210	Male	30	Sindh	Bachelor's Degree	Employed	Pharmacist	Phase 1a	Yes	First dose of vaccine	No	Yes, within the country	More than two times	None	No	None	0	0	0	None	0	0	0	0	0	0	0	0	0	0	0	0	0	0	None	None	0	0	0	0	0	0	0	0	0	Completely Healthy			None of them
VAC211	Female	37	Sindh	Bachelor's Degree	Employed	Physician	Phase 1a	Yes	Both	Yes	Yes, both within and outside country	Once	None	No	None	0	0	0	None	0	0	0	0	0	0	0	0	0	0	0	0	0	0	None	None	0	0	0	0	0	0	0	0	0	Completely Healthy			None of them
VAC212	Male	67	Azad Jammu & Kashmir (AJK)	Bachelor's Degree	Retired	Academician/ Teacher	Phase 1b	Yes	Both	No	Yes, within the country	More than two times	Hypertension or High Blood Pressure, Diabetes, Obesity	Yes	None	0	0	0	Yes	0	0	1	1	0	0	0	0	0	0	0	0	0	0	None	None	0	0	0	0	0	0	0	0	0	No it wasn’t effected at all	None		Both	2 weeks
VAC213	Female	57	Azad Jammu & Kashmir (AJK)	Bachelor's Degree	Housewife	No	Phase 1c	Yes	First dose of vaccine	No	No		None	No	None	0	0	0	None	0	0	0	0	0	0	0	0	0	0	0	0	0	0	None	None	0	0	0	0	0	0	0	0	0	Completely Healthy			None of them
VAC214	Female	50	Azad Jammu & Kashmir (AJK)	Matriculation/Matric	Housewife	No	Phase 1c	Yes	First dose of vaccine	No	No		Hypertension or High Blood Pressure, Obesity	Yes	None	0	0	0	Yes	0	0	1	1	0	0	0	0	0	0	1	0	0	0	None	None	0	0	0	0	0	0	0	0	0	No it wasn’t effected at all	None		First dose	2 weeks
VAC215	Male	62	Azad Jammu & Kashmir (AJK)	Diploma	Retired	Academician/ Teacher	Phase 1b	Yes	Both	No	Yes, within the country	More than two times	Hypertension or High Blood Pressure, Arthritis	No	None	0	0	0	None	0	0	0	0	0	0	0	0	0	0	0	0	0	0	None	None	0	0	0	0	0	0	0	0	0	Completely Healthy			None of them
VAC216	Female	29	Punjab	Master's Degree	Employed	Pharmacist	Phase 1a	Yes	First dose of vaccine	Don't Know	Yes, within the country	More than two times	None	Yes	Yes	1	0	0	Yes	0	0	1	1	0	0	0	0	1	0	0	0	0	0	None	None	0	0	0	0	0	0	0	0	0	No it wasn’t effected at all	None		None of them
VAC217	Female	32	Punjab	Bachelor's Degree	Employed	Pharmacist	Phase 1a	Yes	First dose of vaccine	Yes	Yes, within the country	Once	None	Yes	Yes	1	0	0	Yes	0	0	1	1	1	0	0	0	1	0	0	0	0	0	None	None	0	0	0	0	0	0	0	0	0	No it wasn’t effected at all	None		None of them
VAC218	Female	30	Azad Jammu & Kashmir (AJK)	Bachelor's Degree	Employed	Pharmacist	Phase 1a	Yes	First dose of vaccine	Don't Know	No		Asthma, Obesity	Yes	Yes	1	0	0	Yes	1	0	1	1	1	0	0	0	0	0	0	0	0	0	None	None	0	0	0	0	0	0	0	0	0	No it wasn’t effected at all	None		None of them
VAC219	Male	31	Azad Jammu & Kashmir (AJK)	Bachelor's Degree	Employed	Pharmacist	Phase 1a	Yes	First dose of vaccine	Yes	Yes, within the country	More than two times	None	Yes	Yes	1	0	0	Yes	0	0	1	1	1	0	0	0	0	0	0	0	0	1	None	None	0	0	0	0	0	0	0	0	0	No it wasn’t effected at all	None		None of them
VAC220	Male	24	Azad Jammu & Kashmir (AJK)	Bachelor's Degree	Employed	Pharmacist	Phase 1a	Yes	Both	Yes	Yes, within the country	More than two times	None	No	None	0	0	0	None	0	0	0	0	0	0	0	0	0	0	0	0	0	0	None	None	0	0	0	0	0	0	0	0	0	Completely Healthy			None of them
VAC221	Male	32	Azad Jammu & Kashmir (AJK)	Bachelor's Degree	Employed	Pharmacist	Phase 1a	Yes	First dose of vaccine	Don't Know	Yes, within the country	Once	None	Yes	Yes	1	0	0	Yes	1	0	1	1	0	0	0	0	0	0	0	0	0	0	None	None	0	0	0	0	0	0	0	0	0	No it wasn’t effected at all	None		None of them
VAC222	Male	30	Azad Jammu & Kashmir (AJK)	Bachelor's Degree	Employed	Pharmacist	Phase 1a	Yes	First dose of vaccine	Don't Know	No		Seasonal allergy	Yes	Yes	1	0	0	Yes	0	0	0	0	1	0	0	0	0	0	0	0	0	1	None	None	0	0	0	0	0	0	0	0	0	No it wasn’t effected at all	None		First dose	2 weeks
VAC223	Male	64	Azad Jammu & Kashmir (AJK)	Bachelor's Degree	Retired	Armed Forces	Phase 1b	Yes	Both	Don't Know	Yes, within the country	More than two times	Hypertension or High Blood Pressure	No	None	0	0	0	None	0	0	0	0	0	0	0	0	0	0	0	0	0	0	None	None	0	0	0	0	0	0	0	0	0	Completely Healthy			None of them
VAC224	Female	36	Azad Jammu & Kashmir (AJK)	Master's Degree	Employed	Pharmacist	Phase 1a	Yes	First dose of vaccine	Don't Know	Yes, within the country	Twice	None	Yes	Yes	1	0	0	Yes	0	0	0	0	0	0	0	0	1	0	0	0	0	1	None	None	0	0	0	0	0	0	0	0	0	No it wasn’t effected at all	None		First dose	1 week
VAC225	Male	31	Islamabad	Bachelor's Degree	Own a business	Pharmacist	Phase 1a	Yes	First dose of vaccine	Yes	Yes, within the country	More than two times	None	No	None	0	0	0	None	0	0	0	0	0	0	0	0	0	0	0	0	0	0	None	None	0	0	0	0	0	0	0	0	0	Completely Healthy			None of them
VAC226	Female	30	Azad Jammu & Kashmir (AJK)	Bachelor's Degree	Unemployed	Pharmacist	Phase 1a	Yes	First dose of vaccine	No	No		None	Yes	Yes	1	0	0	Yes	0	0	0	0	0	0	0	0	1	0	0	0	0	0	None	None	0	0	0	0	0	0	0	0	0	No it wasn’t effected at all	None		None of them
VAC227	Female	34	Islamabad	Bachelor's Degree	Employed	Pharmacist	Phase 1a	Yes	First dose of vaccine	Don't Know	No		None	Yes	Yes	1	0	0	Yes	0	0	1	1	0	0	0	0	1	0	0	0	0	1	None	None	0	0	0	0	0	0	0	0	0	No it wasn’t effected at all	None		None of them
VAC228	Male	57	Islamabad	Intermediate (FA/FSC/ICOM...etc)	Employed	Business	Phase 1c	Yes	Both	Yes	Yes, within the country	More than two times	None	No	None	0	0	0	None	0	0	0	0	0	0	0	0	0	0	0	0	0	0	None	None	0	0	0	0	0	0	0	0	0	Completely Healthy			None of them
VAC229	Female	54	Islamabad	Diploma	Housewife	Religious scholar	Phase 1c	Yes	Both	Yes	Yes, both within and outside country	More than two times	Hypertension or High Blood Pressure	Yes	Yes	1	0	0	Yes	0	0	0	0	1	0	0	0	0	0	0	0	0	1	None	None	0	0	0	0	0	0	0	0	0	No it wasn’t effected at all	None		None of them
VAC230	Male	27	Punjab	Bachelor's Degree	Employed	Veterinarian	Phase 1b	Yes	First dose of vaccine	No	Yes, within the country	More than two times	None	No	None	0	0	0	None	0	0	0	0	0	0	0	0	0	0	0	0	0	0	None	None	0	0	0	0	0	0	0	0	0	Completely Healthy			None of them
VAC231	Male	27	Punjab	Master's Degree	Employed	Veterinarian	Phase 1b	Yes	First dose of vaccine	Don't Know	Yes, within the country	More than two times	None	No	None	0	0	0	None	0	0	0	0	0	0	0	0	0	0	0	0	0	0	None	None	0	0	0	0	0	0	0	0	0	Completely Healthy			None of them
VAC232	Male	27	Punjab	Master's Degree	Employed	Veterinarian	Phase 1b	Yes	First dose of vaccine	Don't Know	Yes, within the country	More than two times	None	No	None	0	0	0	None	0	0	0	0	0	0	0	0	0	0	0	0	0	0	None	None	0	0	0	0	0	0	0	0	0	Completely Healthy			None of them
VAC233	Male	26	Punjab	Master's Degree	Employed	Academician/ Teacher	Phase 1b	Yes	First dose of vaccine	Don't Know	Yes, within the country	More than two times	Allergy	No	None	0	0	0	None	0	0	0	0	0	0	0	0	0	0	0	0	0	0	None	None	0	0	0	0	0	0	0	0	0	Completely Healthy			None of them
VAC234	Male	28	Sindh	Master's Degree	Employed	Veterinarian	Phase 1b	Yes	First dose of vaccine	Don't Know	No		None	Yes	Yes	1	0	0	Yes	0	0	1	1	1	0	0	0	0	0	0	0	0	0	Yes	Psychiatric	1	1	1	0	0	0	0	0	0	No it wasn’t effected at all	None		First dose	2 weeks
VAC235	Female	22	Punjab	Bachelor's Degree	Student	Pharmacist	Phase 1a	Yes	First dose of vaccine	No	No		None	No	None	0	0	0	None	0	0	0	0	0	0	0	0	0	0	0	0	0	0	None	None	0	0	0	0	0	0	0	0	0	Completely Healthy			None of them
VAC236	Female	32	Punjab	Bachelor's Degree	Own a business	No	Phase 1c	Yes	Both	No	No		Hypertension or High Blood Pressure	Yes	Yes	1	1	1	Yes	1	1	1	1	1	1	1	1	1	1	1	1	1	0	Yes	Dermatologic	0	0	0	1	0	1	0	0	0	No it wasn’t effected at all	None		Second dose	More than a month
VAC237	Female	32	Punjab	Bachelor's Degree	Own a business	No	Phase 1c	Yes	Both	No	No		Hypertension or High Blood Pressure	Yes	Yes	1	1	1	Yes	1	1	1	1	1	1	1	1	1	1	1	1	1	0	Yes	Dermatologic	0	0	0	1	0	1	0	0	0	No it wasn’t effected at all	None		Second dose	More than a month
VAC238	Male	27	Punjab	Master's Degree	Employed	Academician/ Teacher	Phase 1b	Yes	First dose of vaccine	Yes	Yes, within the country	More than two times	Hypertension or High Blood Pressure, Sinusitis	Yes	Yes	1	0	0	Yes	0	0	1	1	0	0	0	0	0	0	0	1	0	0	Yes	Sinusitis reappear	0	0	0	0	0	0	0	0	0	Yes illness increased after initial vaccine dose	10-30%	Less than 50%	First dose	1 week
VAC239	Male	40	Punjab	Master's Degree	Employed	Veterinarian	Phase 1b	Yes	First dose of vaccine	Don't Know	Yes, within the country	Twice	Hypertension or High Blood Pressure	Yes	Yes	1	0	0	Yes	0	0	1	1	0	0	1	0	0	0	0	0	0	0	Yes	Hypotension	0	0	0	0	0	0	0	0	0	Yes illness increased after initial vaccine dose	Less than 10%	Less than 50%	First dose	2 weeks
VAC240	Male	43	Punjab	Bachelor's Degree	Employed	Academician/ Teacher	Phase 1b	Yes	First dose of vaccine	Don't Know	Yes, within the country	More than two times	Hypertension or High Blood Pressure	Yes	Yes	1	0	0	Yes	1	0	1	0	0	0	0	0	0	0	1	0	0	0	Yes	Psychiatric	1	1	1	0	0	0	0	0	0	No it wasn’t effected at all	None		First dose	2 weeks
VAC241	Female	45	Punjab	Diploma	Employed	LHV	Phase 1a	Yes	First dose of vaccine	Don't Know	No		Hypertension or High Blood Pressure, Diabetes	Yes	None	0	0	0	Yes	0	1	1	1	0	0	0	0	0	0	0	0	0	0	Yes	Hypotension	0	0	0	0	0	0	0	0	0	Yes illness increased after initial vaccine dose	Less than 10%	Less than 50%	First dose	1 week
VAC242	Male	36	Punjab	Master's Degree	Employed	Academician/ Teacher	Phase 1b	Yes	First dose of vaccine	Don't Know	Yes, within the country	More than two times	None	Yes	Yes	1	0	0	Yes	0	0	0	0	0	0	0	0	0	0	0	0	0	0	None	None	0	0	0	0	0	0	0	0	0	No it wasn’t effected at all	None		First dose	1 week
VAC243	Male	71	Punjab	Doctorate	Employed	Academician/ Teacher	Phase 1b	Yes	First dose of vaccine	Yes	Yes, both within and outside country	More than two times	Hypertension or High Blood Pressure, Diabetes	Yes	Yes	1	0	0	Yes	0	0	1	1	1	0	1	0	0	0	0	0	0	0	None	None	0	0	0	0	0	0	0	0	0	Yes illness increased after initial vaccine dose	Less than 10%	Less than 50%	First dose	2 weeks
VAC244	Male	27	Punjab	Master's Degree	Employed	Academician/ Teacher	Phase 1b	Yes	First dose of vaccine	Don't Know	Yes, within the country	More than two times	None	No	None	0	0	0	None	0	0	0	0	0	0	0	0	0	0	0	0	0	0	None	None	0	0	0	0	0	0	0	0	0	Completely Healthy			None of them
VAC245	Male	30	Punjab	Master's Degree	Employed	Veterinarian	Phase 1b	Yes	First dose of vaccine	Don't Know	Yes, within the country	More than two times	None	Yes	Yes	1	0	0	Yes	0	0	1	1	1	0	0	0	0	0	1	0	0	0	None	None	0	0	0	0	0	0	0	0	0	No it wasn’t effected at all	None		First dose	1 week
VAC246	Male	22	Khyber Pakhtunkhwa (KPK)	Doctorate	Student	No	Phase 1c	Yes	Both	No	Yes, within the country	More than two times	None	No	None	0	0	0	None	0	0	0	0	0	0	0	0	0	0	0	0	0	0	None	None	0	0	0	0	0	0	0	0	0	Completely Healthy			None of them
VAC247	Male	73	Punjab	Bachelor's Degree	Retired	Govt servent	Phase 1b	Yes	Both	No	No		Hypertension or High Blood Pressure, Diabetes	Yes	Yes	1	0	0	Yes	0	1	0	0	0	0	0	0	0	0	0	0	0	0	None	None	0	0	0	0	0	0	0	0	0	No it wasn’t effected at all	None		None of them
VAC248	Male	63	Punjab	Under matriculation	Own a business	Business	Phase 1c	Yes	First dose of vaccine	Don't Know	Yes, within the country	More than two times	Pulmonary Fibrosis (having damaged or scarred lung tissues)	Yes	None	0	0	0	Yes	0	0	0	0	0	0	1	0	0	0	0	0	0	0	Yes	Respiratory	0	0	0	0	1	0	0	0	0	Yes illness increased after initial vaccine dose	More than 90%	More than 50%	First dose	More than a month
VAC249	Male	62	Punjab	Intermediate (FA/FSC/ICOM...etc)	Retired	Armed Forces	Phase 1b	Yes	First dose of vaccine	Don't Know	Yes, within the country	More than two times	Diabetes	Yes	Yes	1	0	0	Yes	0	0	0	0	0	0	1	0	0	0	0	0	0	0	Yes	Respiratory	0	0	0	0	1	0	0	0	0	Yes illness increased after initial vaccine dose	More than 90%	More than 50%	First dose	More than a month
VAC250	Female	68	Punjab	Matriculation/Matric	Unemployed	No	Phase 1c	Yes	First dose of vaccine	No	Yes, within the country	More than two times	Asthma, Hypertension or High Blood Pressure, Obesity	No	None	0	0	0	None	0	0	0	0	0	0	0	0	0	0	0	0	0	0	None	None	0	0	0	0	0	0	0	0	0	Completely Healthy			None of them
VAC251	Male	72	Islamabad	Bachelor's Degree	Retired	Banker	Phase 1b	Yes	Both	No	Yes, within the country	More than two times	Diabetes, Liver Disease, Smoker	No	None	0	0	0	None	0	0	0	0	0	0	0	0	0	0	0	0	0	0	None	None	0	0	0	0	0	0	0	0	0	Completely Healthy			None of them
VAC252	Male	61	Punjab	Doctorate	Own a business	Physician	Phase 1a	Yes	Both	No	No		Hypertension or High Blood Pressure, Smoker	Yes	Yes	1	0	0	Yes	0	1	0	0	0	0	0	1	0	0	0	0	0	0	None	None	0	0	0	0	0	0	0	0	0	No it wasn’t effected at all	None		First dose	1 week
VAC253	Male	76	Punjab	Matriculation/Matric	Retired	No	Phase 1c	Yes	First dose of vaccine	No	No		Neurological disorder e.g. dementia, Hypertension or High Blood Pressure, Diabetes	Yes	Yes	1	0	0	Yes	0	1	1	1	0	0	0	0	0	0	0	0	0	0	None	None	0	0	0	0	0	0	0	0	0	No it wasn’t effected at all	None		First dose	1 week
VAC254	Male	56	Punjab	Doctorate	Employed	Dentist	Phase 1a	Yes	First dose of vaccine	Yes	Yes, within the country	More than two times	Hypertension or High Blood Pressure	No	None	0	0	0	None	0	0	0	0	0	0	0	0	0	0	0	0	0	0	None	None	0	0	0	0	0	0	0	0	0	Completely Healthy			None of them
VAC255	Female	72	Punjab	Under matriculation	Unemployed	No	Phase 1c	Yes	Both	No	No		Hypertension or High Blood Pressure, Immuno-compromised state (weakened immune system)	Yes	Yes	1	0	0	Yes	0	0	0	0	0	0	0	1	0	0	0	0	0	0	None	None	0	0	0	0	0	0	0	0	0	No it wasn’t effected at all	None		None of them
VAC256	Male	34	Khyber Pakhtunkhwa (KPK)	Master's Degree	Employed	Nurse	Phase 1a	Yes	Both	No	Yes, within the country	More than two times	None	No	None	0	0	0	None	0	0	0	0	0	0	0	0	0	0	0	0	0	0	None	None	0	0	0	0	0	0	0	0	0	Completely Healthy			None of them
VAC257	Female	67	Punjab	Bachelor's Degree	Retired	Academician/ Teacher	Phase 1b	Yes	First dose of vaccine	Yes	No		Hypertension or High Blood Pressure, Diabetes	Yes	Yes	1	1	0	Yes	0	1	1	1	0	0	0	0	0	0	0	0	0	0	None	None	0	0	0	0	0	0	0	0	0	No it wasn’t effected at all	None		First dose	1 week
VAC258	Male	73	Punjab	Intermediate (FA/FSC/ICOM...etc)	Retired	No	Phase 1c	Yes	First dose of vaccine	No	No		Diabetes, Smoker	No	None	0	0	0	None	0	0	0	0	0	0	0	0	0	0	0	0	0	0	None	None	0	0	0	0	0	0	0	0	0	Completely Healthy			First dose	1 week
VAC259	Female	57	Islamabad	Bachelor's Degree	Employed	Physician	Phase 1a	Yes	First dose of vaccine	No	No		Hypertension or High Blood Pressure, Obesity	No	None	0	0	0	None	0	0	0	0	0	0	0	0	0	0	0	0	0	0	None	None	0	0	0	0	0	0	0	0	0	Completely Healthy			None of them
VAC260	Female	70	Punjab	Under matriculation	Unemployed	No	Phase 1c	Yes	Both	No	No		Hypertension or High Blood Pressure, Diabetes, Obesity	Yes	Yes	1	0	1	Yes	0	0	1	1	0	0	0	0	1	0	0	0	0	0	None	None	0	0	0	0	0	0	0	0	0	No it wasn’t effected at all	None		First dose	1 week
VAC261	Male	47	Punjab	Bachelor's Degree	Employed	Physician	Phase 1a	Yes	Both	No	Yes, within the country	More than two times	None	No	None	0	0	0	None	0	0	0	0	0	0	0	0	0	0	0	0	0	0	None	None	0	0	0	0	0	0	0	0	0	Completely Healthy			None of them
VAC262	Male	63	Khyber Pakhtunkhwa (KPK)	Matriculation/Matric	Own a business	Business	Phase 1c	Yes	Both	Yes	Yes, within the country	More than two times	Smoker	No	None	0	0	0	None	0	0	0	0	0	0	0	0	0	0	0	0	0	0	None	None	0	0	0	0	0	0	0	0	0	Completely Healthy			None of them
VAC263	Female	76	Punjab	Under matriculation	Unemployed	No	Phase 1c	Yes	Both	No	No		Diabetes	No	None	0	0	0	None	0	0	0	0	0	0	0	0	0	0	0	0	0	0	None	None	0	0	0	0	0	0	0	0	0	Completely Healthy			None of them
VAC264	Male	67	Punjab	Bachelor's Degree	Own a business	Business	Phase 1c	Yes	First dose of vaccine	Yes	Yes, within the country	More than two times	Hypertension or High Blood Pressure, Smoker	Yes	Yes	1	0	0	Yes	0	0	1	1	0	0	0	0	0	0	1	0	0	0	None	None	0	0	0	0	0	0	0	0	0	No it wasn’t effected at all	None		None of them
VAC265	Male	70	Punjab	Bachelor's Degree	Retired	No	Phase 1c	Yes	First dose of vaccine	No	No		Diabetes	No	None	0	0	0	None	0	0	0	0	0	0	0	0	0	0	0	0	0	0	None	None	0	0	0	0	0	0	0	0	0	Completely Healthy			First dose	1 week
VAC266	Male	61	Punjab	Master's Degree	Own a business	Business	Phase 1c	Yes	Both	Don't Know	No		Asthma	No	None	0	0	0	None	0	0	0	0	0	0	0	0	0	0	0	0	0	0	None	None	0	0	0	0	0	0	0	0	0	Completely Healthy			None of them
VAC267	Female	27	Punjab	Bachelor's Degree	Employed	Dentist	Phase 1a	Yes	Both	No	Yes, outside the country	Once	None	Yes	Yes	1	1	0	Yes	0	0	1	0	0	0	0	1	1	0	1	0	0	0	None	None	0	0	0	0	0	0	0	0	0	No it wasn’t effected at all	None		Second dose	1 week
VAC268	Female	52	Islamabad	Bachelor's Degree	Employed	Dentist	Phase 1a	Yes	Both	No	Yes, within the country	More than two times	None	No	None	0	0	0	None	0	0	0	0	0	0	0	0	0	0	0	0	0	0	None	None	0	0	0	0	0	0	0	0	0	Completely Healthy			None of them
VAC269	Female	46	Punjab	Bachelor's Degree	Employed	Dentist	Phase 1a	Yes	Both	No	No		Hypertension or High Blood Pressure	No	None	0	0	0	None	0	0	0	0	0	0	0	0	0	0	0	0	0	0	None	None	0	0	0	0	0	0	0	0	0	Completely Healthy			None of them
VAC270	Male	79	Punjab	Intermediate (FA/FSC/ICOM...etc)	Retired	Banker	Phase 1b	Yes	Both	Don't Know	No		Neurological disorder e.g. dementia, Hypertension or High Blood Pressure, Diabetes	Yes	Yes	1	1	0	Yes	0	1	1	1	0	0	0	0	0	0	0	0	0	0	None	None	0	0	0	0	0	0	0	0	0	No it wasn’t effected at all	None		Second dose	1 week
VAC271	Female	72	Baluchistan	Under matriculation	Housewife	No	Phase 1c	Yes	First dose of vaccine	Yes	Yes, within the country	More than two times	Hypertension or High Blood Pressure, Obesity	No	None	0	0	0	None	0	0	0	0	0	0	0	0	0	0	0	0	0	0	None	None	0	0	0	0	0	0	0	0	0	Completely Healthy			None of them
VAC272	Female	75	Punjab	Under matriculation	Unemployed	No	Phase 1c	Yes	Both	No	No		Neurological disorder e.g. dementia	Yes	Yes	1	0	0	Yes	0	0	1	1	1	0	0	0	0	0	0	0	0	0	None	None	0	0	0	0	0	0	0	0	0	No it wasn’t effected at all	None		Second dose	1 week
VAC273	Male	77	Punjab	Under matriculation	Unemployed	No	Phase 1c	Yes	First dose of vaccine	No	No		None	No	None	0	0	0	None	0	0	0	0	0	0	0	0	0	0	0	0	0	0	None	None	0	0	0	0	0	0	0	0	0	Completely Healthy			None of them
VAC274	Male	64	Sindh	Bachelor's Degree	Own a business	Business	Phase 1c	Yes	Both	No	Yes, both within and outside country	More than two times	Liver Disease, Obesity	No	None	0	0	0	None	0	0	0	0	0	0	0	0	0	0	0	0	0	0	None	None	0	0	0	0	0	0	0	0	0	Completely Healthy			None of them
VAC275	Female	67	Punjab	Under matriculation	Unemployed	No	Phase 1c	Yes	First dose of vaccine	No	No		Diabetes, Obesity	No	None	0	0	0	None	0	0	0	0	0	0	0	0	0	0	0	0	0	0	None	None	0	0	0	0	0	0	0	0	0	Completely Healthy			None of them
VAC276	Female	38	Punjab	Master's Degree	Employed	Pharmacist	Phase 1a	Yes	Both	No	Yes, within the country	Once	None	Yes	Yes	1	0	0	Yes	0	1	0	0	0	0	0	0	1	0	0	0	0	0	None	None	0	0	0	0	0	0	0	0	0	No it wasn’t effected at all	None		None of them
VAC277	Female	26	Punjab	Master's Degree	Employed	Dentist	Phase 1a	Yes	Both	No	Yes, outside the country	Once	None	No	None	0	0	0	None	0	0	0	0	0	0	0	0	0	0	0	0	0	0	None	None	0	0	0	0	0	0	0	0	0	Completely Healthy			None of them
VAC278	Female	29	Punjab	Master's Degree	Employed	Dentist	Phase 1a	Yes	First dose of vaccine	No	Yes, within the country	Once	None	No	None	0	0	0	None	0	0	0	0	0	0	0	0	0	0	0	0	0	0	None	None	0	0	0	0	0	0	0	0	0	Completely Healthy			None of them
VAC279	Female	33	Punjab	Master's Degree	Employed	Dentist	Phase 1a	Yes	First dose of vaccine	Yes	No		Obesity	No	None	0	0	0	None	0	0	0	0	0	0	0	0	0	0	0	0	0	0	None	None	0	0	0	0	0	0	0	0	0	Completely Healthy			First dose	1 week
VAC280	Male	32	Punjab	Master's Degree	Employed	Dentist	Phase 1a	Yes	Both	No	Yes, within the country	Twice	None	No	None	0	0	0	None	0	0	0	0	0	0	0	0	0	0	0	0	0	0	None	None	0	0	0	0	0	0	0	0	0	Completely Healthy			None of them
VAC281	Female	27	Punjab	Master's Degree	Employed	Dentist	Phase 1a	Yes	Both	No	Yes, outside the country	Once	None	No	None	0	0	0	None	0	0	0	0	0	0	0	0	0	0	0	0	0	0	None	None	0	0	0	0	0	0	0	0	0	Completely Healthy			None of them
VAC282	Male	27	Punjab	Master's Degree	Employed	Dentist	Phase 1a	Yes	Both	No	No		None	Yes	Yes	1	0	0	Yes	0	1	0	0	0	0	0	0	0	0	0	0	0	0	None	None	0	0	0	0	0	0	0	0	0	No it wasn’t effected at all	None		First dose	1 week
VAC283	Female	31	Punjab	Master's Degree	Employed	Dentist	Phase 1a	Yes	Both	No	No		None	No	None	0	0	0	None	0	0	0	0	0	0	0	0	0	0	0	0	0	0	None	None	0	0	0	0	0	0	0	0	0	Completely Healthy			None of them
VAC284	Male	38	Punjab	Master's Degree	Employed	Dentist	Phase 1a	Yes	Both	No	Yes, within the country	More than two times	None	No	None	0	0	0	None	0	0	0	0	0	0	0	0	0	0	0	0	0	0	None	None	0	0	0	0	0	0	0	0	0	Completely Healthy			None of them
VAC285	Female	28	Khyber Pakhtunkhwa (KPK)	Master's Degree	Employed	Dentist	Phase 1a	Yes	First dose of vaccine	No	Yes, within the country	More than two times	None	Yes	Yes	1	0	0	Yes	0	0	0	0	0	0	0	1	1	0	0	0	0	0	None	None	0	0	0	0	0	0	0	0	0	No it wasn’t effected at all	None		First dose	1 week
VAC286	Male	40	Punjab	Master's Degree	Employed	Dentist	Phase 1a	Yes	Both	No	Yes, within the country	More than two times	None	No	None	0	0	0	None	0	0	0	0	0	0	0	0	0	0	0	0	0	0	None	None	0	0	0	0	0	0	0	0	0	Completely Healthy			None of them
VAC287	Male	28	Punjab	Master's Degree	Employed	Dentist	Phase 1a	Yes	Both	Yes	Yes, within the country	More than two times	Asthma	Yes	Yes	1	1	0	Yes	0	0	1	1	0	0	0	0	0	0	1	0	0	0	None	None	0	0	0	0	0	0	0	0	0	No it wasn’t effected at all	None		First dose	1 week
VAC288	Female	30	Islamabad	Master's Degree	Employed	Dentist	Phase 1a	Yes	First dose of vaccine	Yes	Yes, within the country	More than two times	None	Yes	Yes	1	0	0	Yes	0	0	1	1	0	0	0	1	1	0	0	0	0	0	None	None	0	0	0	0	0	0	0	0	0	No it wasn’t effected at all	None		First dose	1 week
VAC289	Female	45	Punjab	Bachelor's Degree	Employed	Physician	Phase 1a	Yes	Both	No	No		None	No	None	0	0	0	None	0	0	0	0	0	0	0	0	0	0	0	0	0	0	None	None	0	0	0	0	0	0	0	0	0	Completely Healthy			None of them
VAC290	Male	35	Punjab	Master's Degree	Employed	Dentist	Phase 1a	Yes	Both	Yes	No		None	Yes	Yes	1	0	1	Yes	0	1	1	1	0	0	0	0	1	0	0	0	0	0	None	None	0	0	0	0	0	0	0	0	0	No it wasn’t effected at all	None		First dose	1 week
VAC291	Male	27	Punjab	Master's Degree	Employed	Dentist	Phase 1a	Yes	Both	No	No		None	No	None	0	0	0	None	0	0	0	0	0	0	0	0	0	0	0	0	0	0	None	None	0	0	0	0	0	0	0	0	0	Completely Healthy			None of them
VAC292	Female	29	Azad Jammu & Kashmir (AJK)	Master's Degree	Employed	Dentist	Phase 1a	Yes	Both	No	Yes, within the country	More than two times	None	Yes	Yes	1	0	0	Yes	0	0	1	1	0	0	0	1	0	0	0	0	0	0	None	None	0	0	0	0	0	0	0	0	0	No it wasn’t effected at all	None		First dose	1 week
VAC293	Male	50	Khyber Pakhtunkhwa (KPK)	Master's Degree	Employed	Dentist	Phase 1a	Yes	Both	No	Yes, within the country	More than two times	None	No	None	0	0	0	None	0	0	0	0	0	0	0	0	0	0	0	0	0	0	None	None	0	0	0	0	0	0	0	0	0	Completely Healthy			None of them
VAC294	Male	34	Punjab	Master's Degree	Employed	Dentist	Phase 1a	Yes	Both	No	No		None	No	None	0	0	0	None	0	0	0	0	0	0	0	0	0	0	0	0	0	0	None	None	0	0	0	0	0	0	0	0	0	Completely Healthy			None of them
VAC295	Male	33	Punjab	Master's Degree	Employed	Dentist	Phase 1a	Yes	Both	No	No		None	No	None	0	0	0	None	0	0	0	0	0	0	0	0	0	0	0	0	0	0	None	None	0	0	0	0	0	0	0	0	0	Completely Healthy			None of them
VAC296	Male	33	Punjab	Master's Degree	Employed	Dentist	Phase 1a	Yes	Both	No	No		None	No	None	0	0	0	None	0	0	0	0	0	0	0	0	0	0	0	0	0	0	None	None	0	0	0	0	0	0	0	0	0	Completely Healthy			None of them
VAC297	Female	26	Punjab	Master's Degree	Employed	Dentist	Phase 1a	Yes	Both	No	Yes, within the country	Twice	None	Yes	Yes	1	0	0	Yes	0	0	0	0	0	0	0	0	0	0	0	0	0	0	None	None	0	0	0	0	0	0	0	0	0	No it wasn’t effected at all	None		First dose	1 week
VAC298	Female	67	Baluchistan	Doctorate	Employed	Pharmacist	Phase 1a	Yes	First dose of vaccine	No	Yes, within the country	Twice	Hypertension or High Blood Pressure, Immuno-compromised state (weakened immune system), Heart condition/ pace maker installed	Yes	Yes	1	0	0	Yes	0	0	1	1	1	0	0	1	1	0	1	0	0	0	None	None	0	0	0	0	0	0	0	0	0	No it wasn’t effected at all	None		First dose	2 weeks
VAC299	Male	43	Punjab	Master's Degree	Employed	Pharmacist	Phase 1a	Yes	First dose of vaccine	No	No		None	No	None	0	0	0	None	0	0	0	0	0	0	0	0	0	0	0	0	0	0	None	None	0	0	0	0	0	0	0	0	0	Completely Healthy			None of them
VAC300	Male	49	Punjab	Doctorate	Employed	Pharmacist	Phase 1a	Yes	First dose of vaccine	No	No		None	Yes	Yes	1	0	0	Yes	0	0	0	0	0	0	0	0	0	0	0	0	0	0	None	None	0	0	0	0	0	0	0	0	0	No it wasn’t effected at all	None		First dose	1 week
VAC301	Female	40	Punjab	Doctorate	Employed	Pharmacist	Phase 1a	Yes	First dose of vaccine	No	No		None	Yes	Yes	1	0	0	Yes	0	0	1	1	0	0	0	0	0	0	1	0	0	0	None	None	0	0	0	0	0	0	0	0	0	No it wasn’t effected at all	None		First dose	1 week
VAC302	Female	42	Khyber Pakhtunkhwa (KPK)	Master's Degree	Employed	Pharmacist	Phase 1a	Yes	First dose of vaccine	No	No		None	Yes	Yes	1	0	0	Yes	0	0	0	0	0	0	0	0	0	0	0	0	0	0	None	None	0	0	0	0	0	0	0	0	0	No it wasn’t effected at all	None		First dose	1 week
VAC303	Female	39	Punjab	Master's Degree	Employed	Pharmacist	Phase 1a	Yes	First dose of vaccine	Yes	No		None	Yes	Yes	1	0	0	Yes	0	0	1	1	1	0	0	1	0	1	0	0	0	0	None	None	0	0	0	0	0	0	0	0	0	No it wasn’t effected at all	None		First dose	2 weeks
VAC304	Female	30	Punjab	Master's Degree	Employed	Pharmacist	Phase 1a	Yes	First dose of vaccine	No	Yes, within the country	More than two times	None	Yes	Yes	1	0	0	Yes	0	0	0	0	0	0	0	1	0	1	0	0	0	0	None	None	0	0	0	0	0	0	0	0	0	No it wasn’t effected at all	None		First dose	1 week
VAC305	Female	29	Islamabad	Master's Degree	Employed	Pharmacist	Phase 1a	Yes	First dose of vaccine	No	No		None	Yes	Yes	1	0	0	Yes	0	1	0	0	0	0	0	0	0	0	0	0	0	0	None	None	0	0	0	0	0	0	0	0	0	No it wasn’t effected at all	None		First dose	1 week
VAC306	Female	26	Punjab	Master's Degree	Employed	Pharmacist	Phase 1a	Yes	First dose of vaccine	No	No		None	Yes	Yes	1	0	0	Yes	0	0	0	0	0	0	0	0	0	1	0	0	0	0	None	None	0	0	0	0	0	0	0	0	0	No it wasn’t effected at all	None		First dose	1 week
VAC307	Female	31	Baluchistan	Master's Degree	Employed	Pharmacist	Phase 1a	Yes	Both	No	Yes, both within and outside country	More than two times	None	No	None	0	0	0	None	0	0	0	0	0	0	0	0	0	0	0	0	0	0	None	None	0	0	0	0	0	0	0	0	0	Completely Healthy			None of them
VAC308	Female	28	Punjab	Master's Degree	Employed	Pharmacist	Phase 1a	Yes	First dose of vaccine	No	No		None	Yes	Yes	1	0	0	Yes	0	0	0	0	0	0	0	1	1	0	0	0	0	0	None	None	0	0	0	0	0	0	0	0	0	No it wasn’t effected at all	None		First dose	1 week
VAC309	Female	31	Punjab	Master's Degree	Employed	Pharmacist	Phase 1a	Yes	First dose of vaccine	No	Yes, within the country	Once	None	No	None	0	0	0	None	0	0	0	0	0	0	0	0	0	0	0	0	0	0	None	None	0	0	0	0	0	0	0	0	0	Completely Healthy			None of them
VAC310	Female	34	Punjab	Master's Degree	Employed	Pharmacist	Phase 1a	Yes	First dose of vaccine	No	No		None	No	None	0	0	0	None	0	0	0	0	0	0	0	0	0	0	0	0	0	0	None	None	0	0	0	0	0	0	0	0	0	Completely Healthy			None of them
VAC311	Male	39	Khyber Pakhtunkhwa (KPK)	Master's Degree	Employed	Pharmacist	Phase 1a	Yes	First dose of vaccine	No	No		None	No	None	0	0	0	None	0	0	0	0	0	0	0	0	0	0	0	0	0	0	None	None	0	0	0	0	0	0	0	0	0	Completely Healthy			None of them
VAC312	Male	30	Punjab	Master's Degree	Employed	Pharmacist	Phase 1a	Yes	First dose of vaccine	No	Yes, within the country	More than two times	None	No	None	0	0	0	None	0	0	0	0	0	0	0	0	0	0	0	0	0	0	None	None	0	0	0	0	0	0	0	0	0	Completely Healthy			None of them
VAC313	Male	23	Baluchistan	Doctorate	Student	Veterinarian	Phase 1b	Yes	First dose of vaccine	No	Yes, within the country	More than two times	Asthma, Respiratory problems like flu etc but not Covid and Have stomach acidity too.	No	None	0	0	0	None	0	0	0	0	0	0	0	0	0	0	0	0	0	0	None	None	0	0	0	0	0	0	0	0	0	Completely Healthy			None of them
VAC314	Male	31	Punjab	Master's Degree	Employed	Pharmacist	Phase 1a	Yes	First dose of vaccine	No	Yes, within the country	Once	None	No	None	0	0	0	None	0	0	0	0	0	0	0	0	0	0	0	0	0	0	None	None	0	0	0	0	0	0	0	0	0	Completely Healthy			None of them
VAC315	Female	38	Punjab	Master's Degree	Employed	Pharmacist	Phase 1a	Yes	First dose of vaccine	No	No		Diabetes, Obesity	Yes	Yes	1	0	0	Yes	0	0	1	1	0	0	0	1	0	1	0	0	0	0	None	None	0	0	0	0	0	0	0	0	0	No it wasn’t effected at all	None		First dose	1 week
VAC316	Male	35	Baluchistan	Master's Degree	Employed	Pharmacist	Phase 1a	Yes	First dose of vaccine	No	Yes, within the country	Once	None	No	None	0	0	0	None	0	0	0	0	0	0	0	0	0	0	0	0	0	0	None	None	0	0	0	0	0	0	0	0	0	Completely Healthy			None of them
VAC317	Male	37	Punjab	Master's Degree	Employed	Pharmacist	Phase 1a	Yes	First dose of vaccine	No	Yes, within the country	More than two times	None	No	None	0	0	0	None	0	0	0	0	0	0	0	0	0	0	0	0	0	0	None	None	0	0	0	0	0	0	0	0	0	Completely Healthy			None of them
VAC318	Female	31	Punjab	Master's Degree	Employed	Pharmacist	Phase 1a	Yes	Both	No	No		None	Yes	Yes	1	0	0	Yes	0	0	1	1	0	0	0	0	0	0	0	0	0	0	None	None	0	0	0	0	0	0	0	0	0	No it wasn’t effected at all	None		First dose	1 week
VAC319	Female	35	Punjab	Master's Degree	Employed	Pharmacist	Phase 1a	Yes	Both	No	Yes, within the country	More than two times	Thyroid problem	Yes	Yes	1	0	0	Yes	0	1	0	0	0	0	0	0	0	0	0	0	0	0	None	None	0	0	0	0	0	0	0	0	0	No it wasn’t effected at all	None		First dose	1 week
VAC320	Male	31	Punjab	Bachelor's Degree	Employed	Physician	Phase 1a	Yes	Both	No	Yes, within the country	More than two times	None	Yes	Yes	1	0	0	Yes	0	0	1	0	0	0	0	0	0	1	1	0	0	0	None	None	0	0	0	0	0	0	0	0	0	No it wasn’t effected at all	None		Second dose	1 week
VAC321	Male	48	Punjab	Bachelor's Degree	Employed	Physician	Phase 1a	Yes	Both	Yes	Yes, outside the country	Once	None	Yes	Yes	1	0	0	Yes	0	1	1	1	0	0	0	0	0	1	1	0	0	0	None	None	0	0	0	0	0	0	0	0	0	No it wasn’t effected at all	None		First dose	1 week
VAC322	Female	44	Gilgit-Baltistan (GB)	Bachelor's Degree	Employed	Physician	Phase 1a	Yes	Both	No	Yes, within the country	More than two times	None	No	None	0	0	0	None	0	0	0	0	0	0	0	0	0	0	0	0	0	0	None	None	0	0	0	0	0	0	0	0	0	Completely Healthy			None of them
VAC323	Female	29	Punjab	Bachelor's Degree	Employed	Physician	Phase 1a	Yes	Both	No	Yes, within the country	Twice	None	Yes	Yes	1	1	0	Yes	0	0	0	0	0	0	0	1	0	0	0	0	0	0	None	None	0	0	0	0	0	0	0	0	0	No it wasn’t effected at all	None		First dose	1 week
VAC324	Female	36	Punjab	Bachelor's Degree	Employed	Physician	Phase 1a	Yes	Both	No	Yes, within the country	Once	None	Yes	Yes	1	0	0	Yes	0	0	1	1	0	0	0	0	0	0	0	0	0	0	None	None	0	0	0	0	0	0	0	0	0	No it wasn’t effected at all	None		First dose	1 week
VAC325	Male	29	Sindh	Bachelor's Degree	Employed	No	Phase 1c	Yes	Both	No	No		None	No	None	0	0	0	None	0	0	0	0	0	0	0	0	0	0	0	0	0	0	None	None	0	0	0	0	0	0	0	0	0	Completely Healthy			None of them
VAC326	Female	49	Punjab	Master's Degree	Unemployed	Physician	Phase 1a	Yes	Both	No	Yes, within the country	Once	None	Yes	Yes	1	0	0	Yes	0	1	1	1	0	0	0	0	0	0	0	0	0	0	None	None	0	0	0	0	0	0	0	0	0	No it wasn’t effected at all	None		First dose	1 week
VAC327	Male	41	Baluchistan	Bachelor's Degree	Employed	Physician	Phase 1a	Yes	Both	No	Yes, within the country	More than two times	Diabetes, Liver Disease	Yes	Yes	1	0	0	Yes	0	0	1	0	0	0	0	0	0	0	1	0	0	0	None	None	0	0	0	0	0	0	0	0	0	No it wasn’t effected at all	None		Second dose	1 week
VAC328	Female	39	Punjab	Bachelor's Degree	Employed	Physician	Phase 1a	Yes	Both	Yes	Yes, outside the country	Once	Diabetes	Yes	Yes	0	1	0	Yes	0	0	1	1	0	0	0	0	0	0	1	0	0	0	None	None	0	0	0	0	0	0	0	0	0	No it wasn’t effected at all	None		First dose	1 week
VAC329	Female	40	Islamabad	Bachelor's Degree	Employed	Physician	Phase 1a	Yes	Both	No	No		None	Yes	Yes	1	0	1	Yes	0	0	0	0	1	0	0	0	0	0	0	0	0	0	None	None	0	0	0	0	0	0	0	0	0	No it wasn’t effected at all	None		First dose	1 week
VAC330	Female	36	Azad Jammu & Kashmir (AJK)	Bachelor's Degree	Employed	Physician	Phase 1a	Yes	Both	Yes	Yes, outside the country	Twice	None	Yes	Yes	1	0	0	Yes	0	1	1	1	1	0	0	0	0	1	1	0	0	0	None	None	0	0	0	0	0	0	0	0	0	No it wasn’t effected at all	None		First dose	2 weeks
VAC331	Female	30	Sindh	Bachelor's Degree	Employed	Physician	Phase 1a	Yes	Both	No	Yes, within the country	More than two times	Pregnancy	No	None	0	0	0	None	0	0	0	0	0	0	0	0	0	0	0	0	0	0	None	None	0	0	0	0	0	0	0	0	0	Completely Healthy			None of them
VAC332	Male	51	Azad Jammu & Kashmir (AJK)	Bachelor's Degree	Employed	Physician	Phase 1a	Yes	Both	No	Yes, within the country	More than two times	Chronic Kidney Disease	Yes	Yes	1	1	0	Yes	0	0	0	0	0	0	0	0	0	1	0	0	0	0	None	None	0	0	0	0	0	0	0	0	0	No it wasn’t effected at all	None		First dose	1 week
VAC333	Male	28	Punjab	Bachelor's Degree	Employed	Nutritionist	Phase 1a	Yes	First dose of vaccine	No	No		None	Yes	Yes	1	1	0	Yes	0	0	0	0	1	0	0	1	0	0	0	0	0	0	None	None	0	0	0	0	0	0	0	0	0	No it wasn’t effected at all	None		First dose	1 week
VAC334	Male	26	Punjab	Bachelor's Degree	Employed	Nutritionist	Phase 1a	Yes	First dose of vaccine	No	Yes, within the country	More than two times	None	Yes	Yes	1	0	1	None	0	0	0	0	0	0	0	0	0	0	0	0	0	0	None	None	0	0	0	0	0	0	0	0	0	No it wasn’t effected at all	None		First dose	1 week
VAC335	Female	27	Punjab	Master's Degree	Employed	Speech therapist	Phase 1a	Yes	Both	No	No		None	No	None	0	0	0	None	0	0	0	0	0	0	0	0	0	0	0	0	0	0	None	None	0	0	0	0	0	0	0	0	0	Completely Healthy			First dose	1 week
VAC336	Male	25	Punjab	Bachelor's Degree	Employed	Nutritionist	Phase 1a	Yes	Both	No	No		None	Yes	Yes	1	0	0	Yes	0	0	1	0	0	0	0	0	0	1	1	0	0	0	None	None	0	0	0	0	0	0	0	0	0	No it wasn’t effected at all	None		Second dose	1 week
VAC337	Male	28	Islamabad	Bachelor's Degree	Employed	Nutritionist	Phase 1a	Yes	First dose of vaccine	No	Yes, within the country	Once	None	Yes	Yes	0	1	0	Yes	0	0	0	0	0	0	0	0	1	0	0	0	0	0	None	None	0	0	0	0	0	0	0	0	0	No it wasn’t effected at all	None		First dose	1 week
VAC338	Male	44	Khyber Pakhtunkhwa (KPK)	Bachelor's Degree	Employed	Medical Technologist	Phase 1a	Yes	Both	No	No		None	No	None	0	0	0	None	0	0	0	0	0	0	0	0	0	0	0	0	0	0	None	None	0	0	0	0	0	0	0	0	0	Completely Healthy			None of them
VAC339	Female	26	Punjab	Bachelor's Degree	Employed	Medical Technologist	Phase 1a	Yes	Both	No	Yes, within the country	Once	Obesity	Yes	Yes	1	0	0	Yes	0	0	1	0	0	0	0	0	0	0	1	0	0	0	None	None	0	0	0	0	0	0	0	0	0	No it wasn’t effected at all	None		First dose	1 week
VAC340	Female	26	Sindh	Bachelor's Degree	Employed	Medical Technologist	Phase 1a	Yes	First dose of vaccine	No	No		None	Yes	Yes	1	0	0	Yes	0	0	1	1	0	0	0	0	0	0	0	0	0	0	None	None	0	0	0	0	0	0	0	0	0	No it wasn’t effected at all	None		First dose	1 week
VAC341	Female	39	Punjab	Doctorate	Employed	Pharmacist	Phase 1a	Yes	First dose of vaccine	No	No		None	No	None	0	0	0	None	0	0	0	0	0	0	0	0	0	0	0	0	0	0	None	None	0	0	0	0	0	0	0	0	0	Completely Healthy			None of them
VAC342	Male	28	Punjab	Bachelor's Degree	Employed	Medical Technologist	Phase 1a	Yes	Both	No	No		None	No	None	0	0	0	None	0	0	0	0	0	0	0	0	0	0	0	0	0	0	None	None	0	0	0	0	0	0	0	0	0	Completely Healthy			None of them
VAC343	Male	40	Azad Jammu & Kashmir (AJK)	Intermediate (FA/FSC/ICOM...etc)	Employed	Business	Phase 1c	Yes	Both	No	Yes, outside the country	Twice	None	No	None	0	0	0	None	0	0	0	0	0	0	0	0	0	0	0	0	0	0	None	None	0	0	0	0	0	0	0	0	0	Completely Healthy			Both	More than a month
VAC344	Female	25	Punjab	Bachelor's Degree	Employed	Physician	Phase 1a	Yes	Both	Yes	Yes, within the country	Twice	None	No	None	0	0	0	None	0	0	0	0	0	0	0	0	0	0	0	0	0	0	None	None	0	0	0	0	0	0	0	0	0	Completely Healthy			None of them
VAC345	Male	22	Baluchistan	Bachelor's Degree	Student	Veterinarian	Phase 1b	Yes	First dose of vaccine	No	No		None	No	None	0	0	0	None	0	0	0	0	0	0	0	0	0	0	0	0	0	0	None	None	0	0	0	0	0	0	0	0	0	Completely Healthy			None of them
VAC346	Male	31	Punjab	Bachelor's Degree	Employed	Physician	Phase 1a	Yes	First dose of vaccine	No	Yes, within the country	More than two times	None	No	None	0	0	0	None	0	0	0	0	0	0	0	0	0	0	0	0	0	0	None	None	0	0	0	0	0	0	0	0	0	Completely Healthy			None of them
VAC347	Female	25	Punjab	Bachelor's Degree	Employed	Physician	Phase 1a	Yes	First dose of vaccine	No	No		None	Yes	Yes	1	0	0	Yes	0	0	0	0	0	0	0	0	0	1	0	0	0	0	None	None	0	0	0	0	0	0	0	0	0	No it wasn’t effected at all	None		None of them
VAC348	Male	28	Punjab	Bachelor's Degree	Employed	Physician	Phase 1a	Yes	Both	Yes	Yes, both within and outside country	Once	None	Yes	Yes	1	0	0	Yes	0	1	1	1	0	1	0	0	0	1	1	0	0	0	None	None	0	0	0	0	0	0	0	0	0	No it wasn’t effected at all	None		First dose	2 weeks
VAC349	Female	28	Punjab	Master's Degree	Employed	Medical Technologist	Phase 1a	Yes	First dose of vaccine	No	No		Asthma	No	None	0	0	0	None	0	0	0	0	0	0	0	0	0	0	0	0	0	0	None	None	0	0	0	0	0	0	0	0	0	Completely Healthy			Second dose	1 week
VAC350	Female	31	Punjab	Master's Degree	Employed	Pharmacist	Phase 1a	Yes	First dose of vaccine	No	No		None	No	None	0	0	0	None	0	0	0	0	0	0	0	0	0	0	0	0	0	0	None	None	0	0	0	0	0	0	0	0	0	Completely Healthy			None of them
VAC351	Male	63	Azad Jammu & Kashmir (AJK)	Bachelor's Degree	Employed	Pharmacist	Phase 1a	Yes	First dose of vaccine	Don't Know	Yes, within the country	Twice	None	Yes	Yes	1	0	0	Yes	0	1	1	1	0	1	1	0	0	0	0	0	0	0	None	None	0	0	0	0	0	0	0	0	0	No it wasn’t effected at all	None		First dose	4 weeks
VAC352	Female	56	Islamabad	Matriculation/Matric	Housewife	No	Phase 1c	Yes	First dose of vaccine	No	Yes, within the country	Once	Hypertension or High Blood Pressure, Obesity	Yes	Yes	1	0	0	Yes	0	1	1	1	1	0	0	0	1	0	0	0	0	0	None	None	0	0	0	0	0	0	0	0	0	No it wasn’t effected at all	None		First dose	2 weeks
VAC353	Male	32	Azad Jammu & Kashmir (AJK)	Bachelor's Degree	Employed	Pharmacist	Phase 1a	Yes	First dose of vaccine	No	No		None	Yes	Yes	1	0	0	Yes	0	1	0	0	0	0	0	0	1	0	0	0	0	0	None	None	0	0	0	0	0	0	0	0	0	No it wasn’t effected at all	None		First dose	2 weeks
VAC354	Male	28	Azad Jammu & Kashmir (AJK)	Master's Degree	Unemployed	Pharmacist	Phase 1a	Yes	First dose of vaccine	Yes	Yes, within the country	More than two times	None	Yes	Yes	1	0	0	Yes	0	1	0	0	0	0	0	0	0	0	0	0	0	0	None	None	0	0	0	0	0	0	0	0	0	No it wasn’t effected at all	None		First dose	2 weeks
VAC355	Female	47	Azad Jammu & Kashmir (AJK)	Master's Degree	Housewife	Academician/ Teacher	Phase 1b	Yes	First dose of vaccine	No	No		Hypertension or High Blood Pressure	Yes	Yes	1	0	0	Yes	0	1	0	0	1	0	0	0	1	0	0	1	0	0	None	None	0	0	0	0	0	0	0	0	0	No it wasn’t effected at all	None		First dose	4 weeks
VAC356	Male	58	Azad Jammu & Kashmir (AJK)	Master's Degree	Employed	Academician/ Teacher	Phase 1b	Yes	Both	Yes	Yes, both within and outside country	More than two times	Spinal cord problem minor	Yes	Yes	1	0	0	Yes	0	0	0	0	1	0	0	0	0	0	0	0	0	0	None	None	0	0	0	0	0	0	0	0	0	No it wasn’t effected at all	None		None of them
VAC357	Male	85	Azad Jammu & Kashmir (AJK)	Master's Degree	Retired	Armed Forces	Phase 1b	Yes	First dose of vaccine	No	No		Neurological disorder e.g. dementia, Diabetes	No	None	0	0	0	None	0	0	0	0	0	0	0	0	0	0	0	0	0	0	None	None	0	0	0	0	0	0	0	0	0	Completely Healthy			None of them
VAC358	Female	78	Azad Jammu & Kashmir (AJK)	Under matriculation	Housewife	No	Phase 1c	Yes	First dose of vaccine	No	No		None	No	None	0	0	0	None	0	0	0	0	0	0	0	0	0	0	0	0	0	0	None	None	0	0	0	0	0	0	0	0	0	Completely Healthy			None of them
VAC359	Male	30	Azad Jammu & Kashmir (AJK)	Doctorate	Employed	Pharmacist	Phase 1a	Yes	First dose of vaccine	Yes	Yes, within the country	Twice	Smoker	Yes	Yes	1	0	0	Yes	0	0	0	0	1	0	0	0	0	0	0	0	0	0	None	None	0	0	0	0	0	0	0	0	0	No it wasn’t effected at all	None		None of them
VAC360	Female	33	Islamabad	Doctorate	Employed	Physician	Phase 1a	Yes	Both	No	No		None	No	None	0	0	0	None	0	0	0	0	0	0	0	0	0	0	0	0	0	0	None	None	0	0	0	0	0	0	0	0	0	Completely Healthy			None of them
VAC361	Male	29	Azad Jammu & Kashmir (AJK)	Bachelor's Degree	Employed	Pharmacist	Phase 1a	Yes	First dose of vaccine	No	No		None, Smoker	No	None	0	0	0	None	0	0	0	0	0	0	0	0	0	0	0	0	0	0	None	None	0	0	0	0	0	0	0	0	0	Completely Healthy			None of them
VAC362	Female	26	Azad Jammu & Kashmir (AJK)	Bachelor's Degree	Unemployed	Pharmacist	Phase 1a	Yes	First dose of vaccine	Don't Know	No		None	No	None	0	0	0	None	0	0	0	0	0	0	0	0	0	0	0	0	0	0	None	None	0	0	0	0	0	0	0	0	0	Completely Healthy			None of them
VAC363	Female	35	Azad Jammu & Kashmir (AJK)	Doctorate	Unemployed	Physician	Phase 1a	Yes	Both	No	Yes, both within and outside country	More than two times	None	Yes	Yes	1	0	0	Yes	0	1	0	0	1	0	0	0	1	0	0	0	0	0	None	None	0	0	0	0	0	0	0	0	0	No it wasn’t effected at all	None		None of them
VAC364	Female	30	Islamabad	Bachelor's Degree	Employed	Pharmacist	Phase 1a	Yes	First dose of vaccine	No	No		None	No	None	0	0	0	None	0	0	0	0	0	0	0	0	0	0	0	0	0	0	None	None	0	0	0	0	0	0	0	0	0	Completely Healthy			None of them
VAC365	Female	30	Islamabad	Bachelor's Degree	Employed	Pharmacist	Phase 1a	Yes	First dose of vaccine	Yes	No		None	No	None	0	0	0	None	0	0	0	0	0	0	0	0	0	0	0	0	0	0	None	None	0	0	0	0	0	0	0	0	0	Completely Healthy			None of them
VAC366	Female	55	Azad Jammu & Kashmir (AJK)	Doctorate	Employed	Physician	Phase 1a	Yes	Both	No	Yes, both within and outside country	More than two times	None	Yes	Yes	1	0	0	Yes	0	1	0	0	1	0	0	0	0	0	0	0	0	0	None	None	0	0	0	0	0	0	0	0	0	No it wasn’t effected at all	None		First dose	2 weeks
VAC367	Female	30	Azad Jammu & Kashmir (AJK)	Doctorate	Employed	Physician	Phase 1a	Yes	Both	Yes	Yes, within the country	Twice	None	No	None	0	0	0	None	0	0	0	0	0	0	0	0	0	0	0	0	0	0	None	None	0	0	0	0	0	0	0	0	0	Completely Healthy			None of them
VAC368	Male	31	Islamabad	Bachelor's Degree	Employed	Armed Forces	Phase 1b	Yes	Both	Yes	Yes, within the country	More than two times	None	No	None	0	0	0	None	0	0	0	0	0	0	0	0	0	0	0	0	0	0	None	None	0	0	0	0	0	0	0	0	0	Completely Healthy			None of them
VAC369	Male	28	Islamabad	Bachelor's Degree	Employed	Lawyer	Phase 1b	Yes	First dose of vaccine	No	No		None	No	None	0	0	0	None	0	0	0	0	0	0	0	0	0	0	0	0	0	0	None	None	0	0	0	0	0	0	0	0	0	Completely Healthy			None of them
VAC370	Female	30	Islamabad	Doctorate	Employed	Physician	Phase 1a	Yes	Both	Don't Know	No		Diabetes	Yes	Yes	1	0	0	Yes	0	1	1	1	1	0	0	0	0	0	0	0	0	0	None	None	0	0	0	0	0	0	0	0	0	No it wasn’t effected at all	None		First dose	2 weeks
VAC371	Female	30	Islamabad	Bachelor's Degree	Unemployed	Pharmacist	Phase 1a	Yes	Both	Don't Know	No		None	No	None	0	0	0	None	0	0	0	0	0	0	0	0	0	0	0	0	0	0	None	None	0	0	0	0	0	0	0	0	0	Completely Healthy			None of them
VAC372	Female	27	Azad Jammu & Kashmir (AJK)	Bachelor's Degree	Employed	Pharmacist	Phase 1a	Yes	First dose of vaccine	Yes	No		None	Yes	Yes	1	0	0	Yes	0	1	1	1	1	0	0	0	0	0	0	0	0	0	None	None	0	0	0	0	0	0	0	0	0	No it wasn’t effected at all	None		First dose	2 weeks
VAC373	Male	24	Punjab	Bachelor's Degree	Student	No	Phase 1c	Yes	First dose of vaccine	Don't Know	Yes, within the country	More than two times	None	No	None	0	0	0	None	0	0	0	0	0	0	0	0	0	0	0	0	0	0	None	None	0	0	0	0	0	0	0	0	0	Completely Healthy			Second dose	1 week
VAC374	Male	24	Khyber Pakhtunkhwa (KPK)	Doctorate	Student	Veterinarian	Phase 1b	Yes	First dose of vaccine	Don't Know	Yes, within the country	More than two times	Asthma, Smoker	No	None	0	0	0	None	0	0	0	0	0	0	0	0	0	0	0	0	0	0	None	None	0	0	0	0	0	0	0	0	0	Completely Healthy			None of them
VAC375	Female	28	Islamabad	Master's Degree	Employed	Veterinarian	Phase 1b	Yes	First dose of vaccine	Don't Know	Yes, within the country	More than two times	None	Yes	Yes	1	0	0	Yes	0	0	1	1	0	0	0	0	0	0	0	0	0	0	None	None	0	0	0	0	0	0	0	0	0	No it wasn’t effected at all	None		First dose	1 week
VAC376	Male	68	Khyber Pakhtunkhwa (KPK)	Under matriculation	Unemployed	No	Phase 1c	Yes	Both	Don't Know	Yes, within the country	Twice	None	Yes	None	0	0	0	Yes	0	0	1	1	0	0	1	0	0	0	1	0	0	0	None	None	0	0	0	0	0	0	0	0	0	No it wasn’t effected at all	None		First dose	2 weeks
VAC377	Female	67	Khyber Pakhtunkhwa (KPK)	Under matriculation	Housewife	No	Phase 1c	Yes	Both	Don't Know	No		None	Yes	Yes	1	0	0	Yes	0	0	1	1	0	0	0	0	0	0	0	0	0	0	None	None	0	0	0	0	0	0	0	0	0	No it wasn’t effected at all	None		First dose	1 week
VAC378	Male	77	Khyber Pakhtunkhwa (KPK)	Intermediate (FA/FSC/ICOM...etc)	Own a business	Business	Phase 1c	Yes	Both	No	Yes, within the country	More than two times	Diabetes	Yes	Yes	1	0	0	Yes	0	0	1	0	0	0	1	0	0	0	1	0	0	0	None	None	0	0	0	0	0	0	0	0	0	Yes illness increased after initial vaccine dose	Less than 10%	Less than 50%	First dose	2 weeks
VAC379	Female	75	Khyber Pakhtunkhwa (KPK)	Under matriculation	Housewife	No	Phase 1c	Yes	Both	No	No		Hypertension or High Blood Pressure	Yes	None	0	0	0	Yes	0	0	1	1	0	0	0	0	0	0	1	0	0	0	Yes	Hypotension	0	0	0	0	0	0	0	0	0	Yes illness increased after initial vaccine dose	Less than 10%	Less than 50%	Second dose	2 weeks
VAC380	Female	50	Khyber Pakhtunkhwa (KPK)	Matriculation/Matric	Housewife	No	Phase 1c	Yes	Both	Don't Know	No		Stomach issue	Yes	Yes	1	0	1	Yes	0	0	1	1	0	0	0	1	1	0	0	0	0	0	Yes	Psychiatric	1	1	1	0	0	0	0	0	0	No it wasn’t effected at all	None		First dose	2 weeks
VAC381	Female	61	Khyber Pakhtunkhwa (KPK)	Under matriculation	Housewife	No	Phase 1c	Yes	Both	Don't Know	No		None	No	None	0	0	0	None	0	0	0	0	0	0	0	0	0	0	0	0	0	0	None	None	0	0	0	0	0	0	0	0	0	Completely Healthy			None of them
VAC382	Male	60	Khyber Pakhtunkhwa (KPK)	Matriculation/Matric	Own a business	Business	Phase 1c	Yes	Both	Don't Know	Yes, within the country	More than two times	None	No	None	0	0	0	None	0	0	0	0	0	0	0	0	0	0	0	0	0	0	None	None	0	0	0	0	0	0	0	0	0	Completely Healthy			None of them
VAC383	Male	61	Khyber Pakhtunkhwa (KPK)	Matriculation/Matric	Unemployed	No	Phase 1c	Yes	Both	Don't Know	No		Smoker	Yes	None	0	0	0	Yes	0	0	1	1	0	0	1	0	0	0	1	0	0	0	None	None	0	0	0	0	0	0	0	0	0	No it wasn’t effected at all	None		First dose	1 week
VAC384	Female	33	Khyber Pakhtunkhwa (KPK)	Bachelor's Degree	Employed	Nurse	Phase 1a	Yes	Both	Yes	Yes, within the country	More than two times	None	No	None	0	0	0	None	0	0	0	0	0	0	0	0	0	0	0	0	0	0	None	None	0	0	0	0	0	0	0	0	0	Completely Healthy			None of them
VAC385	Female	65	Khyber Pakhtunkhwa (KPK)	Under matriculation	Housewife	No	Phase 1c	Yes	Both	Don't Know	No		None	Yes	Yes	1	0	0	Yes	0	0	1	1	0	0	0	0	0	0	1	0	0	0	Yes	Psychiatric	1	1	1	0	0	0	0	0	0	No it wasn’t effected at all	None		Second dose	2 weeks
VAC386	Male	65	Khyber Pakhtunkhwa (KPK)	Bachelor's Degree	Retired	Academician/ Teacher	Phase 1b	Yes	Both	No	Yes, within the country	Twice	Hypertension or High Blood Pressure	Yes	None	0	0	0	Yes	1	0	1	1	0	0	0	0	0	0	0	0	0	0	None	None	0	0	0	0	0	0	0	0	0	No it wasn’t effected at all	None		First dose	1 week
VAC387	Female	65	Khyber Pakhtunkhwa (KPK)	Under matriculation	Unemployed	No	Phase 1c	Yes	Both	Don't Know	No		Obesity	Yes	Yes	1	0	0	Yes	0	0	1	0	0	0	0	0	0	0	1	0	0	0	Yes	Psychiatric	1	1	1	0	0	0	0	0	0	No it wasn’t effected at all	None		First dose	2 weeks
VAC388	Male	64	Khyber Pakhtunkhwa (KPK)	Diploma	Retired	Academician/ Teacher	Phase 1b	Yes	Both	No	Yes, within the country	Twice	None	Yes	None	0	0	0	Yes	0	0	1	1	0	0	1	0	0	0	0	0	0	0	None	None	0	0	0	0	0	0	0	0	0	No it wasn’t effected at all	None		Second dose	2 weeks
VAC389	Female	89	Khyber Pakhtunkhwa (KPK)	Under matriculation	Housewife	No	Phase 1c	Yes	Both	Don't Know	No		Asthma	Yes	None	0	0	0	Yes	1	0	1	1	0	0	0	1	0	0	0	0	0	0	None	None	0	0	0	0	0	0	0	0	0	Yes illness increased after initial vaccine dose	Less than 10%	Less than 50%	First dose	2 weeks
VAC390	Male	82	Khyber Pakhtunkhwa (KPK)	Matriculation/Matric	Unemployed	Business	Phase 1c	Yes	Both	Don't Know	No		Diabetes	Yes	Yes	1	0	0	Yes	0	1	1	1	0	0	1	0	0	0	0	0	0	0	Yes	Psychiatric	1	1	1	0	0	0	0	0	0	Yes illness increased after initial vaccine dose	Less than 10%	Less than 50%	Second dose	2 weeks
VAC391	Male	69	Khyber Pakhtunkhwa (KPK)	Under matriculation	Unemployed	No	Phase 1c	Yes	Both	Don't Know	No		None	No	None	0	0	0	None	0	0	0	0	0	0	0	0	0	0	0	0	0	0	None	None	0	0	0	0	0	0	0	0	0	Completely Healthy			None of them
VAC392	Female	70	Khyber Pakhtunkhwa (KPK)	Under matriculation	Unemployed	No	Phase 1c	Yes	Both	Don't Know	No		Obesity, Stomach issue	Yes	None	0	0	0	Yes	0	0	1	1	0	0	0	0	0	0	0	0	0	0	None	None	0	0	0	0	0	0	0	0	0	No it wasn’t effected at all	None		First dose	2 weeks
VAC393	Male	71	Khyber Pakhtunkhwa (KPK)	Matriculation/Matric	Unemployed	Business	Phase 1c	Yes	Both	No	No		Smoker	Yes	Yes	1	0	0	Yes	1	0	1	1	0	0	0	0	0	0	0	0	0	0	None	None	0	0	0	0	0	0	0	0	0	No it wasn’t effected at all	None		Second dose	4 weeks
VAC394	Female	61	Khyber Pakhtunkhwa (KPK)	Intermediate (FA/FSC/ICOM...etc)	Unemployed	Academician/ Teacher	Phase 1b	Yes	Both	Don't Know	No		None	No	None	0	0	0	None	0	0	0	0	0	0	0	0	0	0	0	0	0	0	None	None	0	0	0	0	0	0	0	0	0	Completely Healthy			None of them
VAC395	Female	72	Punjab	Bachelor's Degree	Housewife	No	Phase 1c	Yes	First dose of vaccine	No	No		None	Yes	Yes	1	1	0	Yes	0	0	1	0	1	0	0	0	0	0	1	0	0	0	None	None	0	0	0	0	0	0	0	0	0	Completely Healthy			First dose	I don’t remember
VAC396	Male	88	Punjab	Bachelor's Degree	Retired	No	Phase 1c	Yes	Both	No	No		None	Yes	Yes	1	1	0	Yes	0	0	1	0	1	0	0	0	0	1	1	0	0	0	None	None	0	0	0	0	0	0	0	0	0	Completely Healthy			Second dose	I don’t remember
VAC397	Female	76	Punjab	Intermediate (FA/FSC/ICOM...etc)	Housewife	No	Phase 1c	Yes	First dose of vaccine	No	No		None	Yes	Yes	1	1	0	Yes	0	0	0	0	1	0	0	0	0	0	0	0	0	0	None	None	0	0	0	0	0	0	0	0	0	Completely Healthy			None of them
VAC398	Female	70	Punjab	Under matriculation	Housewife	No	Phase 1c	Yes	First dose of vaccine	No	No		None	Yes	Yes	1	1	0	Yes	0	0	0	0	1	0	0	1	0	1	0	0	0	0	None	None	0	0	0	0	0	0	0	0	0	Completely Healthy			First dose	I don’t remember
VAC399	Male	82	Punjab	Under matriculation	Retired	No	Phase 1c	Yes	First dose of vaccine	No	No		None	Yes	Yes	1	1	1	Yes	0	0	1	0	1	0	0	0	0	0	1	0	0	0	None	None	0	0	0	0	0	0	0	0	0	Completely Healthy			Second dose	I don’t remember
VAC400	Male	75	Punjab	Under matriculation	Retired	No	Phase 1c	Yes	First dose of vaccine	No	Yes, within the country	More than two times	None	Yes	Yes	1	0	0	Yes	0	0	1	0	1	0	0	0	0	0	1	0	0	0	None	None	0	0	0	0	0	0	0	0	0	Completely Healthy			Second dose	I don’t remember
VAC401	Male	87	Punjab	Under matriculation	Retired	No	Phase 1c	Yes	First dose of vaccine	No	No		None	Yes	Yes	1	1	1	Yes	0	0	0	0	1	0	0	1	0	1	0	0	0	0	None	None	0	0	0	0	0	0	0	0	0	Completely Healthy			First dose	I don’t remember
VAC402	Male	70	Punjab	Matriculation/Matric	Retired	No	Phase 1c	Yes	First dose of vaccine	No	Yes, within the country	Once	None	Yes	Yes	1	1	0	Yes	0	0	1	0	1	0	0	0	0	0	1	0	0	0	None	None	0	0	0	0	0	0	0	0	0	Completely Healthy			Second dose	I don’t remember
VAC403	Male	85	Punjab	Under matriculation	Retired	No	Phase 1c	Yes	First dose of vaccine	Yes	Yes, within the country	More than two times	None	Yes	Yes	1	1	1	Yes	0	0	1	1	1	0	0	0	0	1	0	0	0	0	None	None	0	0	0	0	0	0	0	0	0	Completely Healthy			Second dose	I don’t remember
VAC404	Female	72	Punjab	Bachelor's Degree	Housewife	No	Phase 1c	Yes	Both	No	Yes, within the country	Once	None	Yes	Yes	1	1	0	Yes	0	0	1	0	1	0	0	0	0	0	1	0	0	0	None	None	0	0	0	0	0	0	0	0	0	Completely Healthy			Second dose	I don’t remember
VAC405	Male	75	Khyber Pakhtunkhwa (KPK)	Matriculation/Matric	Retired	No	Phase 1c	Yes	Both	No	No		None	Yes	Yes	1	1	1	Yes	0	0	1	0	1	0	0	0	0	0	1	0	0	0	None	None	0	0	0	0	0	0	0	0	0	Completely Healthy			First dose	I don’t remember
VAC406	Male	70	Punjab	Bachelor's Degree	Retired	No	Phase 1c	Yes	Both	No	Yes, within the country	Twice	None	Yes	Yes	1	1	0	Yes	0	0	1	0	1	0	0	0	0	0	1	0	0	0	None	None	0	0	0	0	0	0	0	0	0	Completely Healthy			Second dose	I don’t remember
VAC407	Male	70	Punjab	Bachelor's Degree	Retired	No	Phase 1c	Yes	First dose of vaccine	No	Yes, within the country	Once	None	Yes	Yes	1	0	0	Yes	0	0	0	0	1	0	0	0	0	1	0	0	0	0	None	None	0	0	0	0	0	0	0	0	0	Completely Healthy			Second dose	I don’t remember
VAC408	Female	87	Punjab	Bachelor's Degree	Housewife	No	Phase 1c	Yes	Both	No	Yes, within the country	Once	None	Yes	Yes	1	1	1	Yes	0	0	1	0	0	0	0	1	0	1	1	0	0	0	None	None	0	0	0	0	0	0	0	0	0	Completely Healthy			Second dose	I don’t remember
VAC409	Female	76	Punjab	Bachelor's Degree	Housewife	No	Phase 1c	Yes	First dose of vaccine	No	No		None	Yes	Yes	1	1	1	Yes	0	0	1	0	1	0	0	0	0	0	1	0	0	0	None	None	0	0	0	0	0	0	0	0	0	Completely Healthy			First dose	I don’t remember
VAC410	Female	81	Punjab	Bachelor's Degree	Housewife	No	Phase 1c	Yes	First dose of vaccine	No	No		None	Yes	Yes	1	1	1	Yes	0	0	0	0	1	0	0	0	0	1	0	0	0	0	None	None	0	0	0	0	0	0	0	0	0	Completely Healthy			First dose	I don’t remember
VAC411	Female	70	Islamabad	Bachelor's Degree	Housewife	No	Phase 1c	Yes	Both	No	Yes, outside the country	More than two times	None	Yes	Yes	1	1	0	Yes	0	0	1	0	1	0	0	0	0	0	1	0	0	0	None	None	0	0	0	0	0	0	0	0	0	Completely Healthy			Second dose	I don’t remember
VAC412	Female	82	Punjab	Matriculation/Matric	Housewife	No	Phase 1c	Yes	First dose of vaccine	No	No		None	Yes	Yes	1	1	0	Yes	0	0	1	1	1	0	0	0	0	1	0	0	0	0	None	None	0	0	0	0	0	0	0	0	0	Completely Healthy			First dose	I don’t remember
VAC413	Male	74	Punjab	Matriculation/Matric	Retired	No	Phase 1c	Yes	Both	No	Yes, within the country	Once	None	Yes	None	0	0	0	Yes	0	0	1	1	1	0	0	0	0	1	0	0	0	0	None	None	0	0	0	0	0	0	0	0	0	Completely Healthy			First dose	I don’t remember
VAC414	Male	83	Punjab	Bachelor's Degree	Retired	No	Phase 1c	Yes	Both	Yes	Yes, within the country	Once	None	Yes	Yes	1	1	1	Yes	0	0	1	0	1	0	1	0	0	0	1	0	0	0	None	None	0	0	0	0	0	0	0	0	0	Completely Healthy			Second dose	I don’t remember
VAC415	Female	70	Punjab	Bachelor's Degree	Housewife	No	Phase 1c	Yes	Both	No	No		None	Yes	Yes	1	1	1	Yes	0	0	1	0	1	0	0	0	0	1	1	0	0	0	None	None	0	0	0	0	0	0	0	0	0	Completely Healthy			First dose	I don’t remember
VAC416	Male	76	Punjab	Bachelor's Degree	Retired	No	Phase 1c	Yes	First dose of vaccine	No	Yes, within the country	More than two times	None	Yes	Yes	1	1	0	Yes	0	0	1	0	1	0	0	0	0	0	1	0	0	0	None	None	0	0	0	0	0	0	0	0	0	Completely Healthy			First dose	I don’t remember
VAC417	Female	73	Punjab	Bachelor's Degree	Housewife	No	Phase 1c	Yes	First dose of vaccine	No	Yes, within the country	Once	None	Yes	Yes	1	0	0	Yes	0	0	1	0	1	0	0	0	0	0	1	0	0	0	None	None	0	0	0	0	0	0	0	0	0	Completely Healthy			Second dose	I don’t remember
VAC418	Female	72	Punjab	Bachelor's Degree	Housewife	No	Phase 1c	Yes	First dose of vaccine	No	No		None	Yes	Yes	1	1	1	Yes	0	0	0	0	0	0	0	1	0	1	0	0	0	0	None	None	0	0	0	0	0	0	0	0	0	Completely Healthy			First dose	I don’t remember
VAC419	Male	70	Punjab	Bachelor's Degree	Retired	No	Phase 1c	Yes	First dose of vaccine	No	No		None	Yes	Yes	1	1	1	Yes	0	0	1	0	1	0	0	0	0	1	1	0	0	0	None	None	0	0	0	0	0	0	0	0	0	Completely Healthy			First dose	I don’t remember
VAC420	Male	70	Punjab	Bachelor's Degree	Retired	No	Phase 1c	Yes	First dose of vaccine	No	Yes, within the country	Once	None	Yes	Yes	1	1	0	Yes	0	0	1	0	1	0	0	0	0	0	1	0	0	0	None	None	0	0	0	0	0	0	0	0	0	Completely Healthy			First dose	I don’t remember
VAC421	Male	75	Punjab	Bachelor's Degree	Retired	No	Phase 1c	Yes	First dose of vaccine	No	Yes, within the country	Once	None	Yes	Yes	1	1	1	Yes	0	0	1	0	1	0	0	0	0	0	1	0	0	0	None	None	0	0	0	0	0	0	0	0	0	Completely Healthy			Second dose	I don’t remember
VAC422	Female	72	Khyber Pakhtunkhwa (KPK)	Bachelor's Degree	Housewife	No	Phase 1c	Yes	First dose of vaccine	No	Yes, within the country	Twice	None	Yes	Yes	1	1	0	Yes	0	0	0	0	1	0	0	0	0	0	0	0	0	0	None	None	0	0	0	0	0	0	0	0	0	Completely Healthy			None of them
VAC423	Female	82	Punjab	Bachelor's Degree	Housewife	No	Phase 1c	Yes	First dose of vaccine	No	Yes, within the country	Twice	None	Yes	Yes	1	1	1	Yes	0	0	1	0	1	0	0	0	0	0	1	0	0	0	None	None	0	0	0	0	0	0	0	0	0	Completely Healthy			First dose	I don’t remember
VAC424	Male	76	Punjab	Bachelor's Degree	Retired	No	Phase 1c	Yes	First dose of vaccine	No	No		None	Yes	Yes	1	1	1	Yes	0	0	1	1	1	0	0	1	0	1	0	0	0	0	None	None	0	0	0	0	0	0	0	0	0	Completely Healthy			First dose	I don’t remember
VAC425	Male	70	Punjab	Bachelor's Degree	Retired	No	Phase 1c	Yes	Both	No	No		None	Yes	Yes	1	1	0	Yes	0	0	0	0	1	0	0	1	0	1	0	0	0	0	None	None	0	0	0	0	0	0	0	0	0	Completely Healthy			Second dose	I don’t remember
VAC426	Female	77	Punjab	Under matriculation	Housewife	No	Phase 1c	Yes	Both	No	Yes, within the country	Once	None	Yes	Yes	1	1	1	Yes	0	0	0	0	1	0	0	1	0	1	0	0	0	0	None	None	0	0	0	0	0	0	0	0	0	Completely Healthy			First dose	I don’t remember
VAC427	Male	79	Punjab	Bachelor's Degree	Retired	No	Phase 1c	Yes	Both	Yes	No		None	Yes	Yes	1	0	0	Yes	0	0	1	1	1	0	1	0	0	0	0	0	0	0	None	None	0	0	0	0	0	0	0	0	0	Completely Healthy			First dose	I don’t remember
VAC428	Female	74	Punjab	Bachelor's Degree	Housewife	No	Phase 1c	Yes	Both	No	Yes, within the country	More than two times	None	Yes	Yes	1	1	1	Yes	0	0	1	0	1	0	0	0	0	0	1	0	0	0	None	None	0	0	0	0	0	0	0	0	0	Completely Healthy			Second dose	I don’t remember
VAC429	Male	78	Punjab	Bachelor's Degree	Retired	No	Phase 1c	Yes	Both	No	No		None	Yes	Yes	1	1	0	Yes	0	0	1	0	1	0	0	0	0	0	1	0	0	0	None	None	0	0	0	0	0	0	0	0	0	Completely Healthy			Second dose	I don’t remember
VAC430	Male	72	Punjab	Bachelor's Degree	Retired	No	Phase 1c	Yes	Both	No	Yes, within the country	More than two times	None	Yes	Yes	1	1	0	Yes	0	0	1	0	1	0	0	0	0	0	1	0	0	0	None	None	0	0	0	0	0	0	0	0	0	Completely Healthy			Second dose	I don’t remember
VAC431	Female	72	Punjab	Under matriculation	Housewife	No	Phase 1c	Yes	Both	No	No		None	Yes	Yes	1	1	1	Yes	0	0	1	0	1	0	0	0	0	0	1	0	0	0	None	None	0	0	0	0	0	0	0	0	0	Completely Healthy			First dose	I don’t remember
VAC432	Male	70	Islamabad	Under matriculation	Retired	No	Phase 1c	Yes	First dose of vaccine	No	No		None	Yes	Yes	1	1	1	Yes	0	0	1	1	1	0	0	1	0	1	0	0	0	0	None	None	0	0	0	0	0	0	0	0	0	Completely Healthy			First dose	I don’t remember
VAC433	Male	76	Punjab	Intermediate (FA/FSC/ICOM...etc)	Retired	No	Phase 1c	Yes	Both	No	No		None	Yes	Yes	1	0	0	Yes	0	0	1	0	0	0	0	1	0	1	1	0	0	0	None	None	0	0	0	0	0	0	0	0	0	Completely Healthy			First dose	I don’t remember
VAC434	Male	72	Punjab	Under matriculation	Retired	No	Phase 1c	Yes	First dose of vaccine	No	No		None	Yes	Yes	1	1	1	Yes	0	0	0	0	1	0	0	1	0	1	0	0	0	0	None	None	0	0	0	0	0	0	0	0	0	Completely Healthy			First dose	I don’t remember
VAC435	Female	75	Punjab	Under matriculation	Housewife	No	Phase 1c	Yes	First dose of vaccine	No	No		None	Yes	Yes	1	1	0	Yes	0	0	1	0	1	0	0	0	0	0	1	0	0	0	None	None	0	0	0	0	0	0	0	0	0	Completely Healthy			Second dose	I don’t remember
VAC436	Female	78	Punjab	Under matriculation	Housewife	No	Phase 1c	Yes	First dose of vaccine	No	No		None	Yes	Yes	1	1	1	Yes	0	0	1	1	1	0	0	1	0	1	0	0	0	0	None	None	0	0	0	0	0	0	0	0	0	Completely Healthy			First dose	I don’t remember
VAC437	Female	72	Punjab	Intermediate (FA/FSC/ICOM...etc)	Housewife	No	Phase 1c	Yes	Both	No	No		None	Yes	Yes	1	0	0	Yes	0	0	1	0	0	0	0	1	0	1	1	0	0	0	None	None	0	0	0	0	0	0	0	0	0	Completely Healthy			Second dose	I don’t remember
VAC438	Male	74	Punjab	Under matriculation	Retired	No	Phase 1c	Yes	Both	No	No		None	Yes	Yes	1	1	0	Yes	0	0	1	0	1	0	0	0	0	0	1	0	0	0	None	None	0	0	0	0	0	0	0	0	0	Completely Healthy			First dose	I don’t remember
VAC439	Male	76	Punjab	Matriculation/Matric	Retired	No	Phase 1c	Yes	First dose of vaccine	No	No		None	Yes	Yes	1	1	0	Yes	0	0	0	0	1	0	0	1	0	1	0	0	0	0	None	None	0	0	0	0	0	0	0	0	0	Completely Healthy			First dose	I don’t remember
VAC440	Female	73	Punjab	Under matriculation	Housewife	No	Phase 1c	Yes	Both	No	No		None	Yes	None	0	0	0	Yes	0	0	1	0	1	0	0	0	0	0	1	0	0	0	None	None	0	0	0	0	0	0	0	0	0	Completely Healthy			First dose	I don’t remember
VAC441	Male	72	Punjab	Matriculation/Matric	Retired	No	Phase 1c	Yes	Both	Yes	Yes, within the country	Once	None	Yes	Yes	1	1	1	Yes	0	0	1	1	1	0	0	1	0	1	0	0	0	0	None	None	0	0	0	0	0	0	0	0	0	Completely Healthy			None of them
VAC442	Female	79	Punjab	Matriculation/Matric	Housewife	No	Phase 1c	Yes	First dose of vaccine	No	Yes, within the country	Once	None	Yes	Yes	1	1	0	Yes	0	0	1	1	1	0	0	1	0	1	0	0	0	0	None	None	0	0	0	0	0	0	0	0	0	Completely Healthy			First dose	I don’t remember
VAC443	Female	72	Islamabad	Bachelor's Degree	Housewife	No	Phase 1c	Yes	First dose of vaccine	No	No		None	Yes	Yes	1	1	1	Yes	0	0	1	1	1	0	0	1	0	1	0	0	0	0	None	None	0	0	0	0	0	0	0	0	0	Completely Healthy			First dose	I don’t remember
VAC444	Female	74	Punjab	Under matriculation	Housewife	No	Phase 1c	Yes	First dose of vaccine	No	No		None	Yes	Yes	1	1	0	Yes	0	0	1	0	1	0	0	0	0	0	1	0	0	0	None	None	0	0	0	0	0	0	0	0	0	Completely Healthy			Second dose	I don’t remember
VAC445	Male	78	Punjab	Bachelor's Degree	Retired	No	Phase 1c	Yes	Both	No	No		None	Yes	Yes	1	1	1	Yes	0	0	1	0	1	0	1	0	0	0	1	0	0	0	None	None	0	0	0	0	0	0	0	0	0	Completely Healthy			First dose	I don’t remember
VAC446	Male	80	Punjab	Under matriculation	Retired	No	Phase 1c	Yes	First dose of vaccine	No	Yes, within the country	Once	None	Yes	Yes	1	1	0	Yes	0	0	1	0	1	0	0	0	0	1	1	0	0	0	None	None	0	0	0	0	0	0	0	0	0	Completely Healthy			First dose	I don’t remember
VAC447	Female	72	sindh	Under matriculation	Housewife	No	Phase 1c	Yes	First dose of vaccine	No	No		None	Yes	Yes	1	1	0	Yes	0	0	1	0	1	0	0	0	0	0	1	0	0	0	None	None	0	0	0	0	0	0	0	0	0	Completely Healthy			First dose	I don’t remember
VAC448	Female	70	Punjab	Matriculation/Matric	Housewife	No	Phase 1c	Yes	First dose of vaccine	No	No		None	Yes	Yes	1	1	0	Yes	0	0	0	0	0	0	0	1	0	0	0	0	0	0	None	None	0	0	0	0	0	0	0	0	0	Completely Healthy			Second dose	I don’t remember
VAC449	Female	70	Punjab	Under matriculation	Housewife	No	Phase 1c	Yes	Both	No	No		None	Yes	Yes	1	1	1	Yes	0	0	1	0	1	0	0	0	0	0	1	0	0	0	None	None	0	0	0	0	0	0	0	0	0	Completely Healthy			First dose	I don’t remember
VAC450	Male	74	Punjab	Under matriculation	Retired	No	Phase 1c	Yes	Both	No	No		None	Yes	Yes	1	1	0	Yes	0	0	1	1	1	0	0	0	0	1	0	0	0	0	None	None	0	0	0	0	0	0	0	0	0	Completely Healthy			None of them
VAC451	Male	75	Punjab	Matriculation/Matric	Retired	No	Phase 1c	Yes	Both	No	No		None	Yes	Yes	1	0	0	Yes	0	0	1	0	1	0	0	0	0	0	1	0	0	0	None	None	0	0	0	0	0	0	0	0	0	Completely Healthy			First dose	I don’t remember
VAC452	Male	79	Punjab	Intermediate (FA/FSC/ICOM...etc)	Retired	No	Phase 1c	Yes	Both	No	No		None	Yes	Yes	1	1	1	Yes	0	0	0	0	1	0	0	1	0	1	0	0	0	0	None	None	0	0	0	0	0	0	0	0	0	Completely Healthy			Second dose	I don’t remember
VAC453	Female	78	Punjab	Bachelor's Degree	Housewife	No	Phase 1c	Yes	First dose of vaccine	No	Yes, within the country	More than two times	None	Yes	Yes	1	1	1	Yes	0	0	1	0	1	0	0	0	0	0	1	0	0	0	None	None	0	0	0	0	0	0	0	0	0	Completely Healthy			First dose	I don’t remember
VAC454	Female	72	Punjab	Bachelor's Degree	Housewife	No	Phase 1c	Yes	First dose of vaccine	No	No		None	Yes	Yes	1	1	0	Yes	0	0	1	0	1	0	0	0	0	0	1	0	0	0	None	None	0	0	0	0	0	0	0	0	0	Completely Healthy			First dose	I don’t remember
VAC455	Male	76	Punjab	Intermediate (FA/FSC/ICOM...etc)	Retired	No	Phase 1c	Yes	First dose of vaccine	No	No		None	Yes	Yes	1	0	0	Yes	0	0	1	0	1	0	0	0	0	0	1	0	0	0	None	None	0	0	0	0	0	0	0	0	0	Completely Healthy			First dose	I don’t remember
VAC456	Male	73	Punjab	Under matriculation	Retired	No	Phase 1c	Yes	First dose of vaccine	Yes	No		None	Yes	Yes	1	1	1	Yes	0	0	1	1	1	0	0	1	0	1	0	0	0	0	None	None	0	0	0	0	0	0	0	0	0	Completely Healthy			Second dose	I don’t remember
VAC457	Female	70	Punjab	Under matriculation	Housewife	No	Phase 1c	Yes	First dose of vaccine	No	No		None	Yes	Yes	1	1	0	Yes	0	0	1	0	1	0	0	0	0	0	1	0	0	0	None	None	0	0	0	0	0	0	0	0	0	Completely Healthy			Second dose	I don’t remember
VAC458	Male	74	Punjab	Under matriculation	Retired	No	Phase 1c	Yes	First dose of vaccine	No	No		None	Yes	Yes	1	1	1	Yes	0	0	1	0	0	0	0	1	0	1	1	0	0	0	None	None	0	0	0	0	0	0	0	0	0	Completely Healthy			First dose	I don’t remember
VAC459	Female	78	Punjab	Under matriculation	Housewife	No	Phase 1c	Yes	First dose of vaccine	No	No		None	Yes	Yes	1	0	0	Yes	0	0	1	0	1	0	0	0	0	0	1	0	0	0	None	None	0	0	0	0	0	0	0	0	0	Completely Healthy			First dose	I don’t remember
VAC460	Female	70	Punjab	Under matriculation	Housewife	No	Phase 1c	Yes	First dose of vaccine	No	No		None	Yes	Yes	1	1	1	Yes	0	0	1	0	1	0	0	0	0	0	1	0	0	0	None	None	0	0	0	0	0	0	0	0	0	Completely Healthy			First dose	I don’t remember
VAC461	Female	75	Punjab	Under matriculation	Housewife	No	Phase 1c	Yes	First dose of vaccine	No	No		None	Yes	Yes	1	1	0	Yes	0	0	1	1	1	0	0	0	0	1	0	0	0	0	None	None	0	0	0	0	0	0	0	0	0	Completely Healthy			First dose	I don’t remember
VAC462	Female	74	Punjab	Intermediate (FA/FSC/ICOM...etc)	Housewife	No	Phase 1c	Yes	First dose of vaccine	No	No		None	Yes	Yes	1	1	1	Yes	0	0	1	0	1	0	0	0	0	1	1	0	0	0	None	None	0	0	0	0	0	0	0	0	0	Completely Healthy			None of them
VAC463	Female	77	sindh	Under matriculation	Housewife	No	Phase 1c	Yes	First dose of vaccine	No	No		None	Yes	Yes	1	1	1	Yes	0	0	1	0	1	0	0	0	0	0	1	0	0	0	None	None	0	0	0	0	0	0	0	0	0	Completely Healthy			First dose	I don’t remember
VAC464	Male	72	Punjab	Matriculation/Matric	Retired	No	Phase 1c	Yes	Both	No	No		None	Yes	Yes	1	1	0	Yes	0	0	1	0	1	0	0	0	0	0	1	0	0	0	None	None	0	0	0	0	0	0	0	0	0	Completely Healthy			Second dose	I don’t remember
VAC465	Male	74	Punjab	Under matriculation	Retired	No	Phase 1c	Yes	Both	No	Yes, both within and outside country	Twice	None	Yes	Yes	1	0	0	Yes	0	0	0	0	1	0	0	1	0	1	0	0	0	0	None	None	0	0	0	0	0	0	0	0	0	Completely Healthy			Second dose	I don’t remember
VAC466	Male	72	Punjab	Matriculation/Matric	Retired	No	Phase 1c	Yes	Both	No	No		None	Yes	Yes	1	1	0	Yes	0	0	1	1	1	0	0	0	0	1	0	0	0	0	None	None	0	0	0	0	0	0	0	0	0	Completely Healthy			First dose	I don’t remember
VAC467	Female	70	Punjab	Matriculation/Matric	Housewife	No	Phase 1c	Yes	Both	No	No		None	Yes	Yes	1	1	1	Yes	0	0	1	0	1	0	0	0	0	0	1	0	0	0	None	None	0	0	0	0	0	0	0	0	0	Completely Healthy			First dose	I don’t remember
VAC468	Female	75	Punjab	Bachelor's Degree	Housewife	No	Phase 1c	Yes	First dose of vaccine	No	No		None	Yes	Yes	1	1	0	Yes	0	0	1	0	1	0	0	0	0	0	1	0	0	0	None	None	0	0	0	0	0	0	0	0	0	Completely Healthy			First dose	I don’t remember
VAC469	Female	72	Punjab	Under matriculation	Housewife	No	Phase 1c	Yes	First dose of vaccine	No	No		None	Yes	Yes	1	1	0	Yes	0	0	1	0	1	0	0	0	0	0	1	0	0	0	None	None	0	0	0	0	0	0	0	0	0	Completely Healthy			First dose	I don’t remember
VAC470	Female	76	Punjab	Bachelor's Degree	Housewife	No	Phase 1c	Yes	Both	No	No		None	Yes	Yes	1	1	1	Yes	0	0	1	0	1	0	0	0	0	0	1	0	0	0	None	None	0	0	0	0	0	0	0	0	0	Completely Healthy			First dose	I don’t remember
VAC471	Male	70	Punjab	Under matriculation	Retired	No	Phase 1c	Yes	Both	No	Yes, both within and outside country	Once	None	Yes	Yes	1	1	0	Yes	0	0	1	0	1	0	0	0	0	0	1	0	0	0	None	None	0	0	0	0	0	0	0	0	0	Completely Healthy			Second dose	I don’t remember
VAC472	Female	78	Khyber Pakhtunkhwa (KPK)	Under matriculation	Housewife	No	Phase 1c	Yes	First dose of vaccine	No	No		None	Yes	Yes	1	0	0	Yes	0	0	1	1	1	0	0	1	0	1	0	0	0	0	None	None	0	0	0	0	0	0	0	0	0	Completely Healthy			First dose	I don’t remember
VAC473	Female	81	Punjab	Matriculation/Matric	Housewife	No	Phase 1c	Yes	First dose of vaccine	No	No		None	Yes	Yes	1	1	1	Yes	0	0	1	0	1	0	0	0	0	0	1	0	0	0	None	None	0	0	0	0	0	0	0	0	0	Completely Healthy			First dose	I don’t remember
VAC474	Female	72	Punjab	Under matriculation	Housewife	No	Phase 1c	Yes	First dose of vaccine	No	No		None	Yes	Yes	1	1	1	Yes	0	0	1	0	1	0	0	0	0	0	1	0	0	0	None	None	0	0	0	0	0	0	0	0	0	Completely Healthy			None of them
VAC475	Female	76	Punjab	Under matriculation	Housewife	No	Phase 1c	Yes	First dose of vaccine	No	No		None	Yes	Yes	1	1	0	Yes	0	0	0	0	1	0	0	1	0	1	0	0	0	0	None	None	0	0	0	0	0	0	0	0	0	Completely Healthy			First dose	I don’t remember
VAC476	Male	70	Punjab	Matriculation/Matric	Retired	No	Phase 1c	Yes	First dose of vaccine	No	No		None	Yes	Yes	1	0	0	Yes	0	0	1	0	1	0	0	0	0	0	1	0	0	0	None	None	0	0	0	0	0	0	0	0	0	Completely Healthy			First dose	I don’t remember
VAC477	Male	74	Punjab	Intermediate (FA/FSC/ICOM...etc)	Retired	No	Phase 1c	Yes	First dose of vaccine	No	Yes, within the country	More than two times	None	Yes	Yes	1	1	1	Yes	0	0	1	0	1	0	0	0	0	0	1	0	0	0	None	None	0	0	0	0	0	0	0	0	0	Completely Healthy			Second dose	I don’t remember
VAC478	Female	75	Punjab	Bachelor's Degree	Housewife	No	Phase 1c	Yes	Both	No	No		None	Yes	Yes	1	1	1	Yes	0	0	1	1	1	0	0	1	0	1	0	0	0	0	None	None	0	0	0	0	0	0	0	0	0	Completely Healthy			Second dose	I don’t remember
VAC479	Female	83	Punjab	Bachelor's Degree	Housewife	No	Phase 1c	Yes	Both	No	No		None	Yes	Yes	1	0	0	Yes	0	0	1	0	1	0	0	0	0	0	1	0	0	0	None	None	0	0	0	0	0	0	0	0	0	Completely Healthy			First dose	I don’t remember
VAC480	Female	78	Punjab	Under matriculation	Housewife	No	Phase 1c	Yes	Both	No	No		None	Yes	Yes	1	1	1	Yes	0	0	0	0	1	0	0	1	0	1	0	0	0	0	None	None	0	0	0	0	0	0	0	0	0	Completely Healthy			First dose	I don’t remember
VAC481	Female	78	Punjab	Under matriculation	Housewife	No	Phase 1c	Yes	First dose of vaccine	No	Yes, within the country	Once	None	Yes	Yes	1	1	0	Yes	0	0	1	0	1	0	0	0	0	0	1	0	0	0	None	None	0	0	0	0	0	0	0	0	0	Completely Healthy			First dose	I don’t remember
VAC482	Male	74	Punjab	Intermediate (FA/FSC/ICOM...etc)	Retired	No	Phase 1c	Yes	Both	No	No		None	Yes	Yes	1	1	1	Yes	0	0	1	0	1	0	0	0	0	1	1	0	0	0	None	None	0	0	0	0	0	0	0	0	0	Completely Healthy			First dose	I don’t remember
VAC483	Male	77	Punjab	Under matriculation	Retired	No	Phase 1c	Yes	Both	No	No		None	Yes	Yes	1	1	1	Yes	0	0	1	0	1	0	0	0	0	0	1	0	0	0	None	None	0	0	0	0	0	0	0	0	0	Completely Healthy			First dose	I don’t remember
VAC484	Female	76	Punjab	Matriculation/Matric	Housewife	No	Phase 1c	Yes	Both	No	No		None	Yes	Yes	1	1	0	Yes	0	0	1	0	1	0	0	0	0	0	1	0	0	0	None	None	0	0	0	0	0	0	0	0	0	Completely Healthy			Second dose	I don’t remember
VAC485	Female	70	Punjab	Under matriculation	Housewife	No	Phase 1c	Yes	Both	No	Yes, within the country	More than two times	None	Yes	None	0	0	0	Yes	0	0	1	0	1	0	0	0	0	0	1	0	0	0	None	None	0	0	0	0	0	0	0	0	0	Completely Healthy			Second dose	I don’t remember
VAC486	Male	70	Punjab	Under matriculation	Retired	No	Phase 1c	Yes	Both	No	No		None	Yes	Yes	1	1	1	Yes	0	0	0	0	1	0	0	1	0	1	0	0	0	0	None	None	0	0	0	0	0	0	0	0	0	Completely Healthy			First dose	I don’t remember
VAC487	Male	81	Punjab	Under matriculation	Retired	No	Phase 1c	Yes	Both	No	No		None	Yes	Yes	1	1	0	Yes	0	0	0	0	1	0	0	1	0	1	0	0	0	0	None	None	0	0	0	0	0	0	0	0	0	Completely Healthy			First dose	I don’t remember
VAC488	Male	79	Punjab	Intermediate (FA/FSC/ICOM...etc)	Retired	No	Phase 1c	Yes	Both	No	No		None	Yes	Yes	1	1	1	Yes	0	0	1	0	1	0	0	0	0	0	1	0	0	0	None	None	0	0	0	0	0	0	0	0	0	Completely Healthy			First dose	I don’t remember
VAC489	Female	74	Punjab	Under matriculation	Housewife	No	Phase 1c	Yes	Both	No	No		None	Yes	Yes	1	1	0	Yes	0	0	1	0	1	0	0	0	0	0	1	0	0	0	None	None	0	0	0	0	0	0	0	0	0	Completely Healthy			First dose	I don’t remember
VAC490	Female	72	Punjab	Matriculation/Matric	Housewife	No	Phase 1c	Yes	First dose of vaccine	No	Yes, both within and outside country	Once	None	Yes	Yes	1	1	0	Yes	0	0	1	1	1	0	0	1	0	1	0	0	0	0	None	None	0	0	0	0	0	0	0	0	0	Completely Healthy			None of them
VAC491	Male	82	Punjab	Under matriculation	Retired	No	Phase 1c	Yes	First dose of vaccine	No	No		None	Yes	Yes	1	1	0	Yes	0	0	0	0	0	0	0	0	0	0	0	0	0	0	None	None	0	0	0	0	0	0	0	0	0	Completely Healthy			First dose	I don’t remember
VAC492	Male	79	Punjab	Matriculation/Matric	Retired	No	Phase 1c	Yes	First dose of vaccine	No	No		None	Yes	Yes	1	1	1	Yes	0	0	1	0	1	0	0	0	0	0	1	0	0	0	None	None	0	0	0	0	0	0	0	0	0	Completely Healthy			Second dose	I don’t remember
VAC493	Male	70	Punjab	Matriculation/Matric	Retired	No	Phase 1c	Yes	First dose of vaccine	No	No		None	Yes	Yes	1	1	0	Yes	0	0	1	0	1	0	0	1	0	1	1	0	0	0	None	None	0	0	0	0	0	0	0	0	0	Completely Healthy			First dose	I don’t remember
VAC494	Male	75	Punjab	Bachelor's Degree	Retired	No	Phase 1c	Yes	First dose of vaccine	No	No		None	Yes	Yes	1	1	0	Yes	0	0	1	0	1	0	0	0	0	0	1	0	0	0	None	None	0	0	0	0	0	0	0	0	0	Completely Healthy			First dose	I don’t remember
VAC495	Male	74	Punjab	Under matriculation	Retired	No	Phase 1c	Yes	First dose of vaccine	No	No		None	Yes	Yes	1	1	0	Yes	0	0	0	0	1	0	0	1	0	1	0	0	0	0	None	None	0	0	0	0	0	0	0	0	0	Completely Healthy			None of them
VAC496	Male	82	Punjab	Bachelor's Degree	Retired	No	Phase 1c	Yes	First dose of vaccine	No	No		None	Yes	Yes	1	1	0	Yes	0	0	1	0	1	0	0	0	0	0	1	0	0	0	None	None	0	0	0	0	0	0	0	0	0	Completely Healthy			First dose	I don’t remember
VAC497	Male	79	Punjab	Under matriculation	Retired	No	Phase 1c	Yes	First dose of vaccine	No	No		None	Yes	Yes	1	1	1	Yes	0	0	1	0	1	0	0	0	0	0	1	0	0	0	None	None	0	0	0	0	0	0	0	0	0	Completely Healthy			Second dose	I don’t remember
VAC498	Male	77	Punjab	Under matriculation	Retired	No	Phase 1c	Yes	First dose of vaccine	No	Yes, within the country	More than two times	None	Yes	Yes	1	0	0	Yes	0	0	1	0	1	0	0	0	0	0	1	0	0	0	None	None	0	0	0	0	0	0	0	0	0	Completely Healthy			First dose	I don’t remember
VAC499	Male	72	Punjab	Matriculation/Matric	Retired	No	Phase 1c	Yes	First dose of vaccine	No	No		None	Yes	Yes	1	1	1	Yes	0	0	0	0	1	0	0	1	0	1	0	0	0	0	None	None	0	0	0	0	0	0	0	0	0	Completely Healthy			First dose	I don’t remember
VAC500	Male	76	Khyber Pakhtunkhwa (KPK)	Under matriculation	Retired	No	Phase 1c	Yes	First dose of vaccine	No	No		None	Yes	Yes	1	1	0	Yes	0	0	1	1	0	0	0	0	0	0	0	0	0	0	None	None	0	0	0	0	0	0	0	0	0	Completely Healthy			First dose	I don’t remember
VAC501	Male	74	Punjab	Under matriculation	Retired	No	Phase 1c	Yes	First dose of vaccine	No	No		None	Yes	Yes	1	1	1	Yes	0	0	1	0	1	0	0	0	0	0	1	0	0	0	None	None	0	0	0	0	0	0	0	0	0	Completely Healthy			Second dose	I don’t remember
VAC502	Male	70	Punjab	Matriculation/Matric	Retired	No	Phase 1c	Yes	Both	No	No		None	Yes	Yes	1	1	1	Yes	0	0	1	0	1	0	0	0	0	0	1	0	0	0	None	None	0	0	0	0	0	0	0	0	0	Completely Healthy			Second dose	I don’t remember
[truncated: 7 more columns]
